# Supplementary material for: 4-Bromo-N-(2-nitro­phen­yl)benzamide
Source: Acta Crystallogr Sect E Struct Rep Online. 2014 Feb 22;70(Pt 3):o344. doi: 10.1107/S1600536814003298 (PMC3998505; doi:10.1107/S1600536814003298)
Supplement: Supplementary file 1 [file e-70-0o344-sup1.cif]

##############################################################################
#                                                                            #
# This CIF contains the data in a paper accepted for publication in          #
# Acta Crystallographica Section E. It conforms to the requirements of       #
# Notes for Authors for Acta Crystallographica Section E, and has been       #
# peer reviewed under the auspices of the IUCr Commission on Journals.       #
#                                                                            #
# Full details of the Crystallographic Information File format               #
# are given in the paper "The Crystallographic Information File (CIF):       #
# a New Standard Archive File for Crystallography" by S. R. Hall, F. H.      #
# Allen and I. D. Brown [Acta Cryst. (1991), A47, 655-685].                  #
#                                                                            #
# The current version of the core CIF dictionary is obtainable from          #
# ftp://ftp.iucr.org/pub/cif_core.dic.                                       #
#                                                                            #
# Software is freely available for graphical display of the structure(s)     #
# in this CIF. For information consult the CIF software page                 #
# http://www.iucr.org/resources/cif/software.                                #
#                                                                            #
# This file may be used for bona fide research purposes within the           #
# scientific community so long as proper attribution is given to the journal # 
# article from which it was obtained.                                        #
#                                                                            #
##############################################################################
data_I
_database_code_depnum_ccdc_archive 'CCDC 986704'
_audit_creation_method     SHELXL-97
_chemical_name_systematic
;
4-Bromo-<i>N</i>-(2-nitrophenyl)-benzamide
;
_chemical_name_common
;
4-Bromo-<i>N</i>-(2-nitrophenyl)benzamide
;
_chemical_formula_moiety     'C13 H9 Br N2 O3'
_chemical_formula_sum     'C13 H9 Br N2 O3'
_chemical_formula_iupac     'C13 H9 Br N2 O3'
_chemical_formula_weight     321.13
_chemical_melting_point     423.0(10)
_symmetry_cell_setting     triclinic
_symmetry_space_group_name_H-M     'P -1'
_symmetry_space_group_name_Hall     '-P 1'
loop_
    _symmetry_equiv_pos_as_xyz
    'x, y, z'
    '-x, -y, -z'
_cell_length_a     3.8338(4)
_cell_length_b     12.6784(13)
_cell_length_c     24.918(2)
_cell_angle_alpha     81.875(8)
_cell_angle_beta     88.386(7)
_cell_angle_gamma     85.460(8)
_cell_volume     1195.1(2)
_cell_formula_units_Z     4
_cell_measurement_reflns_used     4010
_cell_measurement_theta_min     3.143
_cell_measurement_theta_max     27.995
_cell_measurement_temperature     123
_exptl_crystal_description     needle
_exptl_crystal_colour     yellow
_exptl_crystal_size_max     0.49
_exptl_crystal_size_mid     0.05
_exptl_crystal_size_min     0.03
_exptl_crystal_density_diffrn     1.785
_exptl_crystal_density_meas     ?
_exptl_crystal_density_method     'not measured'
_exptl_crystal_F_000     640
_exptl_absorpt_coefficient_mu     3.445
_exptl_absorpt_correction_type     analytical
_exptl_absorpt_process_details
;
[CrysAlis PRO (Oxford Diffraction, 2010; analytical numeric absorption
correction using a multi-faceted crystal model (Clark & Reid, 1995)]
;
_exptl_absorpt_correction_T_min     0.380
_exptl_absorpt_correction_T_max     0.914
_diffrn_ambient_temperature     123
_diffrn_radiation_type     MoK\a
_diffrn_radiation_wavelength     0.71073
_diffrn_radiation_source     'fine-focus sealed tube'
_diffrn_radiation_monochromator     graphite
_diffrn_measurement_device_type     'Oxford Diffraction Xcalibur E'
_diffrn_measurement_method     '\w scans'
_diffrn_detector_area_resol_mean     ?
_diffrn_reflns_number     9979
_diffrn_reflns_av_R_equivalents     0.0000
_diffrn_reflns_av_sigmaI/netI     0.0752
_diffrn_reflns_theta_min     3.15
_diffrn_reflns_theta_max     27.00
_diffrn_reflns_theta_full     26.00
_diffrn_measured_fraction_theta_max     0.958
_diffrn_measured_fraction_theta_full     0.996
_diffrn_reflns_limit_h_min     -4
_diffrn_reflns_limit_h_max     4
_diffrn_reflns_limit_k_min     -14
_diffrn_reflns_limit_k_max     16
_diffrn_reflns_limit_l_min     -31
_diffrn_reflns_limit_l_max     31
_diffrn_standards_number     0
_diffrn_standards_interval_count     ?
_diffrn_standards_interval_time     120
_diffrn_standards_decay_%     0
_refine_special_details
;
Refinement of <i>F</i>^2^ against ALL reflections. The weighted <i>R</i>-factor
<i>wR</i> and goodness of fit <i>S</i> are based on <i>F</i>^2^, conventional
<i>R</i>-factors <i>R</i> are based on <i>F</i>, with <i>F</i> set to zero for
negative <i>F</i>^2^. The threshold expression of <i>F</i>^2^ >
\s(<i>F</i>^2^) is used only for calculating <i>R</i>-factors(gt) <i>etc</i>.
and is not relevant to the choice of reflections for refinement.
<i>R</i>-factors based on <i>F</i>^2^ are statistically about twice as large
as those based on <i>F</i>, and <i>R</i>- factors based on ALL data will be
even larger.
;
_reflns_number_total     9979
_reflns_number_gt     7814
_reflns_threshold_expression     'I>2\s(I)'
_refine_ls_structure_factor_coef     Fsqd
_refine_ls_matrix_type     full
_refine_ls_R_factor_all     0.0711
_refine_ls_R_factor_gt     0.0491
_refine_ls_wR_factor_gt     0.1176
_refine_ls_wR_factor_ref     0.1354
_refine_ls_goodness_of_fit_ref     1.035
_refine_ls_restrained_S_all     1.035
_refine_ls_number_reflns     9979
_refine_ls_number_parameters     344
_refine_ls_number_restraints     1
_refine_ls_hydrogen_treatment     constr
_refine_ls_weighting_scheme     calc
_refine_ls_weighting_details
              'w=1/[\s^2^(Fo^2^)+(0.0479P)^2^+3.1562P] where P=(Fo^2^+2Fc^2^)/3'
_atom_sites_solution_hydrogens     geom
_atom_sites_solution_primary     direct
_atom_sites_solution_secondary     difmap
_refine_ls_shift/su_max     0.000
_refine_ls_shift/su_mean     0.000
_refine_diff_density_max     0.619
_refine_diff_density_min     -0.771
_refine_ls_extinction_method     none
_refine_ls_extinction_coef     ?
loop_
    _atom_type_symbol
    _atom_type_description
    _atom_type_scat_dispersion_real
    _atom_type_scat_dispersion_imag
    _atom_type_scat_source
    'Br' 'Br' -0.2901 2.4595
                         'International Tables Vol C Tables 4.2.6.8 and 6.1.1.4'
    'O' 'O' 0.0106 0.0060
                         'International Tables Vol C Tables 4.2.6.8 and 6.1.1.4'
    'N' 'N' 0.0061 0.0033
                         'International Tables Vol C Tables 4.2.6.8 and 6.1.1.4'
    'C' 'C' 0.0033 0.0016
                         'International Tables Vol C Tables 4.2.6.8 and 6.1.1.4'
    'H' 'H' 0.0000 0.0000
                         'International Tables Vol C Tables 4.2.6.8 and 6.1.1.4'
_computing_data_collection
;
CrysAlis PRO (Oxford Diffraction, 2010)
;
_computing_cell_refinement     'CrysAlis PRO (Oxford Diffraction, 2010)'
_computing_data_reduction     'CrysAlis PRO (Oxford Diffraction, 2010)'
_computing_structure_solution     'SHELXS97 (Sheldrick, 2008)'
_computing_structure_refinement     'SHELXL97 (Sheldrick, 2008)'
_computing_molecular_graphics
;
Ortep-3 for Windows (Farrugia, 2012) and
Mercury (Macrae <i>et al.</i>, 2006)
;
_computing_publication_material     'WinGX (Farrugia, 2012)'
loop_
    _atom_site_type_symbol
    _atom_site_label
    _atom_site_fract_x
    _atom_site_fract_y
    _atom_site_fract_z
    _atom_site_U_iso_or_equiv
    _atom_site_adp_type
    _atom_site_calc_flag
    _atom_site_refinement_flags
    _atom_site_occupancy
    _atom_site_symmetry_multiplicity
    _atom_site_disorder_assembly
    _atom_site_disorder_group
    Br Br1 -0.49930(10) 0.56740(4) 0.433729(18) 0.02208(13) Uani d . 1 1 . .
    Br Br2 0.96920(10) 0.05996(4) 0.084392(18) 0.02296(13) Uani d . 1 1 . .
    O O1 0.2537(8) 0.8253(2) 0.20551(12) 0.0270(7) Uani d . 1 1 . .
    O O2 -0.0265(8) 0.4919(3) 0.14483(13) 0.0334(8) Uani d . 1 1 . .
    O O3 0.1224(9) 0.4476(3) 0.06706(14) 0.0384(9) Uani d . 1 1 . .
    O O4 0.4069(8) 0.3367(3) 0.29067(13) 0.0313(8) Uani d . 1 1 . .
    O O5 -0.0468(8) -0.0126(2) 0.35060(13) 0.0312(8) Uani d . 1 1 . .
    O O6 -0.3517(8) -0.0460(2) 0.42413(13) 0.0285(8) Uani d . 1 1 . .
    N N1 0.1677(9) 0.6691(3) 0.17304(14) 0.0202(8) Uani d D 1 1 . .
    H H1N 0.0934 0.6052 0.1830 0.024 Uiso calc RD 1 1 . .
    N N2 0.1123(9) 0.5117(3) 0.09994(16) 0.0229(9) Uani d . 1 1 . .
    N N3 0.2077(8) 0.1750(3) 0.32592(14) 0.0197(8) Uani d D 1 1 . .
    H H3N 0.1732 0.1120 0.3170 0.024 Uiso calc RD 1 1 . .
    N N4 -0.1642(9) 0.0120(3) 0.39439(15) 0.0209(8) Uani d . 1 1 . .
    C C1 -0.3041(10) 0.6174(3) 0.36484(17) 0.0168(9) Uani d . 1 1 . .
    C C2 -0.2476(11) 0.7244(3) 0.35235(18) 0.0214(10) Uani d . 1 1 . .
    H H2 -0.3098 0.7727 0.3775 0.026 Uiso calc R 1 1 . .
    C C3 -0.0988(10) 0.7599(4) 0.30253(18) 0.0215(10) Uani d . 1 1 . .
    H H3 -0.0561 0.8331 0.2937 0.026 Uiso calc R 1 1 . .
    C C4 -0.0101(10) 0.6895(3) 0.26489(17) 0.0158(9) Uani d . 1 1 . .
    C C5 -0.0678(10) 0.5813(3) 0.27900(17) 0.0180(9) Uani d . 1 1 . .
    H H5 -0.0041 0.5321 0.2543 0.022 Uiso calc R 1 1 . .
    C C6 -0.2171(10) 0.5459(3) 0.32875(17) 0.0201(10) Uani d . 1 1 . .
    H H6 -0.2598 0.4728 0.3381 0.024 Uiso calc R 1 1 . .
    C C7 0.1510(10) 0.7357(3) 0.21253(18) 0.0194(10) Uani d . 1 1 . .
    C C8 0.2861(10) 0.6897(3) 0.11986(17) 0.0173(9) Uani d . 1 1 . .
    C C9 0.2622(10) 0.6145(3) 0.08342(18) 0.0186(9) Uani d . 1 1 . .
    C C10 0.3722(10) 0.6340(3) 0.02913(17) 0.0194(10) Uani d . 1 1 . .
    H H10 0.3486 0.5824 0.0056 0.023 Uiso calc R 1 1 . .
    C C11 0.5139(10) 0.7282(3) 0.01035(18) 0.0212(10) Uani d . 1 1 . .
    H H11 0.5915 0.7424 -0.0263 0.025 Uiso calc R 1 1 . .
    C C12 0.5432(10) 0.8028(4) 0.04532(18) 0.0228(10) Uani d . 1 1 . .
    H H12 0.6411 0.8682 0.0321 0.027 Uiso calc R 1 1 . .
    C C13 0.4345(10) 0.7847(3) 0.09874(18) 0.0193(10) Uani d . 1 1 . .
    H H13 0.4604 0.8375 0.1216 0.023 Uiso calc R 1 1 . .
    C C14 0.7748(10) 0.1158(3) 0.14657(17) 0.0177(9) Uani d . 1 1 . .
    C C15 0.7605(10) 0.2246(3) 0.14817(18) 0.0200(10) Uani d . 1 1 . .
    H H15 0.8432 0.2718 0.1183 0.024 Uiso calc R 1 1 . .
    C C16 0.6236(10) 0.2633(3) 0.19396(18) 0.0213(10) Uani d . 1 1 . .
    H H16 0.6128 0.3378 0.1957 0.026 Uiso calc R 1 1 . .
    C C17 0.5013(10) 0.1945(3) 0.23763(17) 0.0184(10) Uani d . 1 1 . .
    C C18 0.5160(10) 0.0848(3) 0.23493(18) 0.0193(10) Uani d . 1 1 . .
    H H18 0.4291 0.0375 0.2644 0.023 Uiso calc R 1 1 . .
    C C19 0.6571(10) 0.0450(4) 0.18936(18) 0.0202(10) Uani d . 1 1 . .
    H H19 0.6726 -0.0296 0.1875 0.024 Uiso calc R 1 1 . .
    C C20 0.3678(11) 0.2434(4) 0.28646(18) 0.0194(10) Uani d . 1 1 . .
    C C21 0.0933(10) 0.1912(3) 0.37755(17) 0.0180(9) Uani d . 1 1 . .
    C C22 -0.0783(10) 0.1120(3) 0.41268(18) 0.0187(10) Uani d . 1 1 . .
    C C23 -0.1763(10) 0.1250(3) 0.46513(18) 0.0204(10) Uani d . 1 1 . .
    H H23 -0.2880 0.0701 0.4875 0.024 Uiso calc R 1 1 . .
    C C24 -0.1133(11) 0.2167(4) 0.48520(18) 0.0233(10) Uani d . 1 1 . .
    H H24 -0.1778 0.2254 0.5215 0.028 Uiso calc R 1 1 . .
    C C25 0.0461(10) 0.2968(3) 0.45179(18) 0.0198(10) Uani d . 1 1 . .
    H H25 0.0882 0.3608 0.4654 0.024 Uiso calc R 1 1 . .
    C C26 0.1440(10) 0.2850(3) 0.39935(18) 0.0197(10) Uani d . 1 1 . .
    H H26 0.2486 0.3418 0.3773 0.024 Uiso calc R 1 1 . .
loop_
    _atom_site_aniso_label
    _atom_site_aniso_U_11
    _atom_site_aniso_U_22
    _atom_site_aniso_U_33
    _atom_site_aniso_U_12
    _atom_site_aniso_U_13
    _atom_site_aniso_U_23
    Br1 0.0215(2) 0.0273(3) 0.0174(3) -0.00393(18) 0.00245(17) -0.00226(19)
    Br2 0.0207(2) 0.0277(3) 0.0208(3) -0.00279(18) 0.00324(17) -0.0047(2)
    O1 0.0428(19) 0.0170(18) 0.0223(19) -0.0113(14) 0.0046(15) -0.0028(14)
    O2 0.052(2) 0.031(2) 0.020(2) -0.0187(16) 0.0162(16) -0.0100(15)
    O3 0.067(2) 0.020(2) 0.032(2) -0.0136(17) 0.0130(18) -0.0141(16)
    O4 0.047(2) 0.021(2) 0.028(2) -0.0090(15) 0.0118(15) -0.0079(15)
    O5 0.049(2) 0.027(2) 0.020(2) -0.0157(15) 0.0125(15) -0.0091(15)
    O6 0.0359(18) 0.0234(19) 0.028(2) -0.0123(14) 0.0114(15) -0.0056(15)
    N1 0.029(2) 0.014(2) 0.018(2) -0.0049(15) 0.0032(16) -0.0033(15)
    N2 0.029(2) 0.016(2) 0.024(2) -0.0024(16) -0.0005(17) -0.0049(17)
    N3 0.0251(19) 0.014(2) 0.020(2) -0.0045(15) 0.0007(15) -0.0029(16)
    N4 0.0220(19) 0.021(2) 0.019(2) -0.0017(15) -0.0012(16) 0.0000(17)
    C1 0.014(2) 0.022(3) 0.014(2) -0.0017(17) 0.0008(16) -0.0008(18)
    C2 0.024(2) 0.023(3) 0.019(3) -0.0006(19) 0.0036(18) -0.010(2)
    C3 0.025(2) 0.017(2) 0.024(3) -0.0035(18) -0.0004(19) -0.0044(19)
    C4 0.018(2) 0.013(2) 0.016(2) -0.0002(16) -0.0023(17) -0.0016(17)
    C5 0.024(2) 0.016(2) 0.016(2) -0.0044(17) 0.0020(18) -0.0056(18)
    C6 0.022(2) 0.016(2) 0.022(3) -0.0012(17) -0.0036(18) -0.0041(19)
    C7 0.019(2) 0.019(3) 0.019(3) 0.0025(18) -0.0001(17) -0.0024(19)
    C8 0.013(2) 0.019(2) 0.019(3) -0.0009(16) -0.0022(17) -0.0006(18)
    C9 0.020(2) 0.015(2) 0.021(3) -0.0043(17) 0.0003(18) -0.0019(18)
    C10 0.022(2) 0.017(2) 0.019(3) -0.0009(17) 0.0042(18) -0.0031(18)
    C11 0.021(2) 0.029(3) 0.012(2) -0.0021(18) 0.0040(17) 0.0013(19)
    C12 0.021(2) 0.022(3) 0.025(3) -0.0058(18) 0.0020(19) -0.001(2)
    C13 0.023(2) 0.015(2) 0.019(3) -0.0040(17) 0.0042(18) -0.0027(18)
    C14 0.015(2) 0.021(3) 0.017(2) -0.0007(17) 0.0004(17) -0.0050(18)
    C15 0.019(2) 0.023(3) 0.017(3) -0.0059(18) 0.0026(18) -0.0010(19)
    C16 0.021(2) 0.012(2) 0.029(3) -0.0024(17) -0.0003(19) 0.0019(19)
    C17 0.016(2) 0.020(3) 0.020(3) -0.0047(17) -0.0015(17) -0.0037(19)
    C18 0.021(2) 0.018(2) 0.018(3) -0.0022(17) 0.0030(18) -0.0002(19)
    C19 0.018(2) 0.019(3) 0.024(3) -0.0033(17) -0.0022(18) -0.0030(19)
    C20 0.022(2) 0.020(3) 0.017(3) -0.0017(18) -0.0008(18) -0.0041(19)
    C21 0.015(2) 0.020(3) 0.018(2) 0.0002(17) -0.0015(17) 0.0011(18)
    C22 0.016(2) 0.016(2) 0.025(3) 0.0016(16) -0.0027(18) -0.0042(19)
    C23 0.022(2) 0.019(3) 0.020(3) 0.0008(18) 0.0001(18) -0.0035(19)
    C24 0.021(2) 0.030(3) 0.018(3) 0.0067(19) -0.0013(18) -0.006(2)
    C25 0.020(2) 0.017(2) 0.024(3) 0.0017(17) -0.0022(18) -0.0094(19)
    C26 0.024(2) 0.015(2) 0.020(3) -0.0010(17) 0.0020(18) -0.0014(18)
_geom_special_details
;
 All esds (except the esd in the dihedral angle between two l.s. planes)
 are estimated using the full covariance matrix.  The cell esds are taken
 into account individually in the estimation of esds in distances, angles
 and torsion angles; correlations between esds in cell parameters are only
 used when they are defined by crystal symmetry.  An approximate (isotropic)
 treatment of cell esds is used for estimating esds involving l.s. planes.
;
loop_
    _geom_bond_atom_site_label_1
    _geom_bond_atom_site_label_2
    _geom_bond_site_symmetry_2
    _geom_bond_distance
    _geom_bond_publ_flag
    Br1 C1 . 1.898(4) ?
    Br2 C14 . 1.902(4) ?
    O1 C7 . 1.219(5) ?
    O2 N2 . 1.227(5) ?
    O3 N2 . 1.230(5) ?
    O4 C20 . 1.223(5) ?
    O5 N4 . 1.239(5) ?
    O6 N4 . 1.227(4) ?
    N1 C7 . 1.382(5) ?
    N1 C8 . 1.385(5) ?
    N1 H1N . 0.8800 ?
    N2 C9 . 1.467(5) ?
    N3 C20 . 1.380(5) ?
    N3 C21 . 1.385(5) ?
    N3 H3N . 0.8800 ?
    N4 C22 . 1.470(5) ?
    C1 C6 . 1.381(6) ?
    C1 C2 . 1.382(6) ?
    C2 C3 . 1.383(6) ?
    C2 H2 . 0.9500 ?
    C3 C4 . 1.401(6) ?
    C3 H3 . 0.9500 ?
    C4 C5 . 1.400(6) ?
    C4 C7 . 1.491(6) ?
    C5 C6 . 1.382(6) ?
    C5 H5 . 0.9500 ?
    C6 H6 . 0.9500 ?
    C8 C13 . 1.402(6) ?
    C8 C9 . 1.415(6) ?
    C9 C10 . 1.400(6) ?
    C10 C11 . 1.368(6) ?
    C10 H10 . 0.9500 ?
    C11 C12 . 1.386(6) ?
    C11 H11 . 0.9500 ?
    C12 C13 . 1.377(6) ?
    C12 H12 . 0.9500 ?
    C13 H13 . 0.9500 ?
    C14 C15 . 1.383(6) ?
    C14 C19 . 1.383(6) ?
    C15 C16 . 1.378(6) ?
    C15 H15 . 0.9500 ?
    C16 C17 . 1.390(6) ?
    C16 H16 . 0.9500 ?
    C17 C18 . 1.399(6) ?
    C17 C20 . 1.502(6) ?
    C18 C19 . 1.386(6) ?
    C18 H18 . 0.9500 ?
    C19 H19 . 0.9500 ?
    C21 C26 . 1.404(6) ?
    C21 C22 . 1.425(6) ?
    C22 C23 . 1.378(6) ?
    C23 C24 . 1.370(6) ?
    C23 H23 . 0.9500 ?
    C24 C25 . 1.388(6) ?
    C24 H24 . 0.9500 ?
    C25 C26 . 1.374(6) ?
    C25 H25 . 0.9500 ?
    C26 H26 . 0.9500 ?
loop_
    _geom_angle_atom_site_label_1
    _geom_angle_atom_site_label_2
    _geom_angle_atom_site_label_3
    _geom_angle_site_symmetry_1
    _geom_angle_site_symmetry_3
    _geom_angle
    _geom_angle_publ_flag
    C7 N1 C8 . . 128.5(4) ?
    C7 N1 H1N . . 115.8 ?
    C8 N1 H1N . . 115.8 ?
    O2 N2 O3 . . 121.3(4) ?
    O2 N2 C9 . . 120.5(4) ?
    O3 N2 C9 . . 118.1(4) ?
    C20 N3 C21 . . 129.4(4) ?
    C20 N3 H3N . . 115.3 ?
    C21 N3 H3N . . 115.3 ?
    O6 N4 O5 . . 121.7(4) ?
    O6 N4 C22 . . 117.7(4) ?
    O5 N4 C22 . . 120.6(4) ?
    C6 C1 C2 . . 121.5(4) ?
    C6 C1 Br1 . . 119.4(3) ?
    C2 C1 Br1 . . 119.0(3) ?
    C1 C2 C3 . . 118.7(4) ?
    C1 C2 H2 . . 120.6 ?
    C3 C2 H2 . . 120.6 ?
    C2 C3 C4 . . 121.0(4) ?
    C2 C3 H3 . . 119.5 ?
    C4 C3 H3 . . 119.5 ?
    C5 C4 C3 . . 118.8(4) ?
    C5 C4 C7 . . 124.4(4) ?
    C3 C4 C7 . . 116.7(4) ?
    C6 C5 C4 . . 120.1(4) ?
    C6 C5 H5 . . 119.9 ?
    C4 C5 H5 . . 119.9 ?
    C1 C6 C5 . . 119.7(4) ?
    C1 C6 H6 . . 120.1 ?
    C5 C6 H6 . . 120.1 ?
    O1 C7 N1 . . 123.6(4) ?
    O1 C7 C4 . . 122.3(4) ?
    N1 C7 C4 . . 114.2(4) ?
    N1 C8 C13 . . 122.8(4) ?
    N1 C8 C9 . . 121.2(4) ?
    C13 C8 C9 . . 116.0(4) ?
    C10 C9 C8 . . 122.5(4) ?
    C10 C9 N2 . . 115.5(4) ?
    C8 C9 N2 . . 122.0(4) ?
    C11 C10 C9 . . 119.3(4) ?
    C11 C10 H10 . . 120.4 ?
    C9 C10 H10 . . 120.4 ?
    C10 C11 C12 . . 119.4(4) ?
    C10 C11 H11 . . 120.3 ?
    C12 C11 H11 . . 120.3 ?
    C13 C12 C11 . . 121.9(4) ?
    C13 C12 H12 . . 119.1 ?
    C11 C12 H12 . . 119.1 ?
    C12 C13 C8 . . 120.9(4) ?
    C12 C13 H13 . . 119.5 ?
    C8 C13 H13 . . 119.5 ?
    C15 C14 C19 . . 122.1(4) ?
    C15 C14 Br2 . . 119.6(3) ?
    C19 C14 Br2 . . 118.3(3) ?
    C16 C15 C14 . . 118.6(4) ?
    C16 C15 H15 . . 120.7 ?
    C14 C15 H15 . . 120.7 ?
    C15 C16 C17 . . 120.8(4) ?
    C15 C16 H16 . . 119.6 ?
    C17 C16 H16 . . 119.6 ?
    C16 C17 C18 . . 119.5(4) ?
    C16 C17 C20 . . 117.1(4) ?
    C18 C17 C20 . . 123.4(4) ?
    C19 C18 C17 . . 120.1(4) ?
    C19 C18 H18 . . 120.0 ?
    C17 C18 H18 . . 120.0 ?
    C14 C19 C18 . . 118.8(4) ?
    C14 C19 H19 . . 120.6 ?
    C18 C19 H19 . . 120.6 ?
    O4 C20 N3 . . 123.4(4) ?
    O4 C20 C17 . . 121.5(4) ?
    N3 C20 C17 . . 115.1(4) ?
    N3 C21 C26 . . 122.7(4) ?
    N3 C21 C22 . . 121.8(4) ?
    C26 C21 C22 . . 115.4(4) ?
    C23 C22 C21 . . 122.3(4) ?
    C23 C22 N4 . . 116.4(4) ?
    C21 C22 N4 . . 121.4(4) ?
    C24 C23 C22 . . 120.3(4) ?
    C24 C23 H23 . . 119.8 ?
    C22 C23 H23 . . 119.8 ?
    C23 C24 C25 . . 119.1(4) ?
    C23 C24 H24 . . 120.4 ?
    C25 C24 H24 . . 120.4 ?
    C26 C25 C24 . . 121.2(4) ?
    C26 C25 H25 . . 119.4 ?
    C24 C25 H25 . . 119.4 ?
    C25 C26 C21 . . 121.7(4) ?
    C25 C26 H26 . . 119.2 ?
    C21 C26 H26 . . 119.2 ?
loop_
    _geom_torsion_atom_site_label_1
    _geom_torsion_atom_site_label_2
    _geom_torsion_atom_site_label_3
    _geom_torsion_atom_site_label_4
    _geom_torsion_site_symmetry_1
    _geom_torsion_site_symmetry_2
    _geom_torsion_site_symmetry_3
    _geom_torsion_site_symmetry_4
    _geom_torsion
    _geom_torsion_publ_flag
    O2 O2 N2 O3 1 . . . 0.0(3) ?
    O2 O2 N2 C9 1 . . . 0.0(4) ?
    O5 O5 N4 O6 1 . . . 0.0(12) ?
    O5 O5 N4 C22 1 . . . 0.0(13) ?
    C6 C1 C2 C3 . . . . -0.3(6) ?
    Br1 C1 C2 C3 . . . . 178.7(3) ?
    C1 C2 C3 C4 . . . . 0.8(6) ?
    C2 C3 C4 C5 . . . . -1.4(6) ?
    C2 C3 C4 C7 . . . . -179.6(3) ?
    C3 C4 C5 C6 . . . . 1.5(6) ?
    C7 C4 C5 C6 . . . . 179.6(3) ?
    C2 C1 C6 C5 . . . . 0.4(6) ?
    Br1 C1 C6 C5 . . . . -178.6(3) ?
    C4 C5 C6 C1 . . . . -1.0(6) ?
    C8 N1 C7 O1 . . . . -2.2(6) ?
    C8 N1 C7 C4 . . . . 176.8(3) ?
    C5 C4 C7 O1 . . . . -166.6(4) ?
    C3 C4 C7 O1 . . . . 11.5(6) ?
    C5 C4 C7 N1 . . . . 14.3(5) ?
    C3 C4 C7 N1 . . . . -167.5(3) ?
    C7 N1 C8 C13 . . . . 4.4(6) ?
    C7 N1 C8 C9 . . . . -175.5(4) ?
    N1 C8 C9 C10 . . . . 178.5(3) ?
    C13 C8 C9 C10 . . . . -1.4(6) ?
    N1 C8 C9 N2 . . . . -0.1(6) ?
    C13 C8 C9 N2 . . . . -179.9(3) ?
    O2 N2 C9 C10 1 . . . -172.0(4) ?
    O2 N2 C9 C10 . . . . -172.0(4) ?
    O3 N2 C9 C10 . . . . 6.2(5) ?
    O2 N2 C9 C8 1 . . . 6.7(6) ?
    O2 N2 C9 C8 . . . . 6.7(6) ?
    O3 N2 C9 C8 . . . . -175.1(4) ?
    C8 C9 C10 C11 . . . . 1.1(6) ?
    N2 C9 C10 C11 . . . . 179.8(3) ?
    C9 C10 C11 C12 . . . . -0.5(6) ?
    C10 C11 C12 C13 . . . . 0.2(6) ?
    C11 C12 C13 C8 . . . . -0.5(6) ?
    N1 C8 C13 C12 . . . . -178.8(3) ?
    C9 C8 C13 C12 . . . . 1.0(5) ?
    C19 C14 C15 C16 . . . . -0.1(6) ?
    Br2 C14 C15 C16 . . . . -179.0(3) ?
    C14 C15 C16 C17 . . . . -0.2(6) ?
    C15 C16 C17 C18 . . . . -0.3(6) ?
    C15 C16 C17 C20 . . . . 178.0(4) ?
    C16 C17 C18 C19 . . . . 1.1(6) ?
    C20 C17 C18 C19 . . . . -177.1(4) ?
    C15 C14 C19 C18 . . . . 0.9(6) ?
    Br2 C14 C19 C18 . . . . 179.8(3) ?
    C17 C18 C19 C14 . . . . -1.4(5) ?
    C21 N3 C20 O4 . . . . -6.5(6) ?
    C21 N3 C20 C17 . . . . 172.1(3) ?
    C16 C17 C20 O4 . . . . -9.4(6) ?
    C18 C17 C20 O4 . . . . 168.8(4) ?
    C16 C17 C20 N3 . . . . 172.0(3) ?
    C18 C17 C20 N3 . . . . -9.8(5) ?
    C20 N3 C21 C26 . . . . -3.4(6) ?
    C20 N3 C21 C22 . . . . 178.0(4) ?
    N3 C21 C22 C23 . . . . 176.4(3) ?
    C26 C21 C22 C23 . . . . -2.3(5) ?
    N3 C21 C22 N4 . . . . -4.3(5) ?
    C26 C21 C22 N4 . . . . 177.0(3) ?
    O6 N4 C22 C23 . . . . 8.7(5) ?
    O5 N4 C22 C23 1 . . . -170.6(3) ?
    O5 N4 C22 C23 . . . . -170.6(3) ?
    O6 N4 C22 C21 . . . . -170.6(3) ?
    O5 N4 C22 C21 1 . . . 10.1(5) ?
    O5 N4 C22 C21 . . . . 10.1(5) ?
    C21 C22 C23 C24 . . . . 0.7(6) ?
    N4 C22 C23 C24 . . . . -178.6(3) ?
    C22 C23 C24 C25 . . . . 0.8(6) ?
    C23 C24 C25 C26 . . . . -0.6(6) ?
    C24 C25 C26 C21 . . . . -1.1(6) ?
    N3 C21 C26 C25 . . . . -176.2(3) ?
    C22 C21 C26 C25 . . . . 2.5(5) ?
loop_
    _geom_hbond_atom_site_label_D
    _geom_hbond_atom_site_label_H
    _geom_hbond_atom_site_label_A
    _geom_hbond_site_symmetry_A
    _geom_hbond_distance_DH
    _geom_hbond_distance_HA
    _geom_hbond_distance_DA
    _geom_hbond_angle_DHA
    C6 H6 O4 1_455 0.95 2.65 3.378(5) 134.0
    C16 H16 O2 1_655 0.95 2.64 3.349(5) 132.0
    C19 H19 O1 1_545 0.95 2.52 3.262(5) 134.9
    C3 H3 O5 1_565 0.95 2.58 3.299(5) 133.0
    C23 H23 O6 2_456 0.95 2.56 3.334(5) 139
    N1 H1N O2 1 0.88 1.92 2.615(5) 134.4
    N3 H3N O5 1 0.88 1.92 2.628(5) 135.8
data_global
_journal_date_recd_electronic     2014-01-30
_journal_date_accepted     2014-02-13
_journal_name_full     'Acta Crystallographica, Section E'
_journal_year     2014
_journal_volume     70
_journal_issue      3
_journal_page_first     o344
_journal_page_last     o344
_journal_paper_category     QO
_journal_paper_doi     10.1107/S1600536814003298
_journal_coeditor_code     GG2134
_publ_contact_author_name     'Dr. Rodolfo Moreno-Fuquen'
_publ_contact_author_address
;
     Departamento de Qu\'imica. Facultad de Ciencias, Universidad
     del Valle, Apartado 25360, Santiago de Cali,
     Colombia.
;
_publ_contact_author_email     'rodimo26@yahoo.es'
_publ_contact_author_fax     '57 23 392440'
_publ_contact_author_phone     '57 23 393248'
_publ_section_title
;
4-Bromo-<i>N</i>-(2-nitrophenyl)benzamide
;
loop_
    _publ_author_name
    _publ_author_address
    'Moreno-Fuquen, Rodolfo'
;    Departamento de Qu\'imica - Facultad de Ciencias,
     Universidad del Valle
     Apartado 25360, Santiago de Cali,
     Colombia
;
    'Azc\'arate, Alexis'
;    Departamento de Qu\'imica - Facultad de Ciencias,
     Universidad del Valle
     Apartado 25360, Santiago de Cali,
     Colombia
;
    'Kennedy, Alan R.'
;    WestCHEM, Department of Pure and Applied Chemistry,
     University of Strathclyde,
     295 Cathedral Street, Glasgow G1 1XL,
     Scotland.
;
_exptl_special_details
;
IR spectra were recorded on
a FT---IR SHIMADZU IR-Affinity-1 spectrophotometer. IR (KBr) 3354.3 cm^-1^
(amide, N-H); 1691.6 cm^-1^ (amide, C=O); 1498.8 cm^-1^, 1340.5 cm^-1^
(-NO~2~).
;
_iucr_refine_instructions_details
;
TITL rodolfo_2013br in P -1
CELL  0.71073   3.8338  12.6784  24.9180   81.875   88.386   85.460
ZERR     4.00   0.0004   0.0013   0.0020    0.008    0.008    0.008
LATT   1
SFAC  BR   O    N    C    H
UNIT  4    12   8    52   36
MERG  0
OMIT    -3.00  54.00
OMIT     1   2   3
OMIT    -1   0  -3
OMIT     1   0   3
OMIT     2   1  -8
OMIT    -2  -1   8
OMIT     1   1  -3
OMIT     1   0   4
OMIT    -1  -1   4
OMIT    -1   0  -4
DFIX  .88 .01 N1 H1N N3 H3N
FMAP   2
PLAN   25
ACTA    52.00
HTAB    2.00000
BOND   $H
CONF
L.S.   10
TEMP  -150.00
MPLA C9 N2 O2 O3
MPLA C1 C2 C3 C4 C5 C6
MPLA C4 C7 O1 N1 C8
MPLA C9 N2 O2 O3
MPLA C8 C9 C10 C11 C12 C13
MPLA C1 C2 C3 C4 C5 C6
MPLA C22 N4 O5 O6
MPLA C21 C22 C23 C24 C25 C26
MPLA C17 C20 O4 N3 C21
MPLA C14 C15 C16 C17 C18 C19
MPLA C21 C22 C23 C24 C25 C26
EQIV $1 x-1,+y,+z
EQIV $2 x+1,+y,+z
EQIV $3 x,+y-1,+z
EQIV $4 x,+y+1,+z
EQIV $5 -x+1,-y,-z+1
EQIV $6 x,+y,+z
HTAB C6 O4_$1
HTAB C16 O2_$2
HTAB C19 O1_$3
HTAB C3 O5_$4
HTAB C23 O6_$5
HTAB N1 O2_$6
HTAB N3 O5_$6
WGHT    0.047900    3.156200
BASF   0.11590
FVAR       2.20234
BR1   1   -0.499297    0.567398    0.433729    11.00000    0.02152    0.02730 =
         0.01736   -0.00226    0.00245   -0.00393
BR2   1    0.969198    0.059956    0.084392    11.00000    0.02066    0.02774 =
         0.02078   -0.00467    0.00324   -0.00279
O1    2    0.253677    0.825323    0.205512    11.00000    0.04279    0.01700 =
         0.02234   -0.00285    0.00463   -0.01127
O2    2   -0.026499    0.491871    0.144829    11.00000    0.05246    0.03089 =
         0.02014   -0.01004    0.01620   -0.01872
O3    2    0.122397    0.447633    0.067055    11.00000    0.06705    0.01972 =
         0.03243   -0.01407    0.01299   -0.01357
O4    2    0.406939    0.336664    0.290672    11.00000    0.04693    0.02079 =
         0.02778   -0.00786    0.01176   -0.00896
O5    2   -0.046824   -0.012563    0.350599    11.00000    0.04947    0.02689 =
         0.02035   -0.00912    0.01249   -0.01573
O6    2   -0.351713   -0.045962    0.424135    11.00000    0.03590    0.02339 =
         0.02760   -0.00557    0.01139   -0.01228
N1    3    0.167729    0.669103    0.173040    11.00000    0.02941    0.01404 =
         0.01768   -0.00329    0.00321   -0.00493
AFIX  43
H1N   5    0.093354    0.605229    0.182989    11.00000   -1.20000
AFIX   0
N2    3    0.112329    0.511688    0.099938    11.00000    0.02917    0.01641 =
         0.02382   -0.00487   -0.00054   -0.00238
N3    3    0.207673    0.175029    0.325921    11.00000    0.02509    0.01450 =
         0.01997   -0.00292    0.00065   -0.00451
AFIX  43
H3N   5    0.173248    0.111998    0.316976    11.00000   -1.20000
AFIX   0
N4    3   -0.164189    0.011995    0.394386    11.00000    0.02201    0.02083 =
         0.01903    0.00001   -0.00117   -0.00170
C1    4   -0.304092    0.617374    0.364843    11.00000    0.01441    0.02185 =
         0.01373   -0.00078    0.00081   -0.00168
C2    4   -0.247595    0.724419    0.352354    11.00000    0.02449    0.02261 =
         0.01863   -0.01012    0.00356   -0.00056
AFIX  43
H2    5   -0.309772    0.772740    0.377521    11.00000   -1.20000
AFIX   0
C3    4   -0.098839    0.759872    0.302527    11.00000    0.02457    0.01667 =
         0.02398   -0.00440   -0.00037   -0.00346
AFIX  43
H3    5   -0.056118    0.833140    0.293672    11.00000   -1.20000
AFIX   0
C4    4   -0.010117    0.689461    0.264893    11.00000    0.01836    0.01342 =
         0.01558   -0.00157   -0.00229   -0.00021
C5    4   -0.067786    0.581282    0.278997    11.00000    0.02389    0.01599 =
         0.01551   -0.00557    0.00200   -0.00439
AFIX  43
H5    5   -0.004109    0.532106    0.254312    11.00000   -1.20000
AFIX   0
C6    4   -0.217126    0.545929    0.328747    11.00000    0.02216    0.01615 =
         0.02247   -0.00414   -0.00357   -0.00123
AFIX  43
H6    5   -0.259798    0.472751    0.338080    11.00000   -1.20000
AFIX   0
C7    4    0.151045    0.735740    0.212534    11.00000    0.01922    0.01900 =
         0.01930   -0.00245   -0.00007    0.00247
C8    4    0.286130    0.689659    0.119863    11.00000    0.01328    0.01875 =
         0.01928   -0.00055   -0.00222   -0.00089
C9    4    0.262221    0.614533    0.083423    11.00000    0.01992    0.01512 =
         0.02101   -0.00188    0.00032   -0.00432
C10   4    0.372154    0.634024    0.029131    11.00000    0.02249    0.01711 =
         0.01853   -0.00315    0.00420   -0.00086
AFIX  43
H10   5    0.348587    0.582382    0.005571    11.00000   -1.20000
AFIX   0
C11   4    0.513916    0.728239    0.010351    11.00000    0.02130    0.02863 =
         0.01235    0.00130    0.00396   -0.00215
AFIX  43
H11   5    0.591550    0.742417   -0.026318    11.00000   -1.20000
AFIX   0
C12   4    0.543215    0.802803    0.045315    11.00000    0.02065    0.02226 =
         0.02527   -0.00080    0.00196   -0.00578
AFIX  43
H12   5    0.641050    0.868216    0.032051    11.00000   -1.20000
AFIX   0
C13   4    0.434521    0.784749    0.098737    11.00000    0.02335    0.01538 =
         0.01934   -0.00265    0.00416   -0.00395
AFIX  43
H13   5    0.460418    0.837454    0.121608    11.00000   -1.20000
AFIX   0
C14   4    0.774825    0.115796    0.146573    11.00000    0.01527    0.02141 =
         0.01689   -0.00495    0.00037   -0.00067
C15   4    0.760453    0.224622    0.148172    11.00000    0.01947    0.02310 =
         0.01742   -0.00105    0.00259   -0.00588
AFIX  43
H15   5    0.843179    0.271806    0.118327    11.00000   -1.20000
AFIX   0
C16   4    0.623638    0.263255    0.193955    11.00000    0.02128    0.01241 =
         0.02911    0.00190   -0.00027   -0.00242
AFIX  43
H16   5    0.612821    0.337821    0.195682    11.00000   -1.20000
AFIX   0
C17   4    0.501304    0.194492    0.237628    11.00000    0.01598    0.01975 =
         0.02027   -0.00368   -0.00150   -0.00470
C18   4    0.515975    0.084774    0.234930    11.00000    0.02149    0.01763 =
         0.01798   -0.00015    0.00301   -0.00222
AFIX  43
H18   5    0.429115    0.037462    0.264375    11.00000   -1.20000
AFIX   0
C19   4    0.657054    0.045005    0.189358    11.00000    0.01787    0.01889 =
         0.02431   -0.00298   -0.00222   -0.00325
AFIX  43
H19   5    0.672594   -0.029566    0.187540    11.00000   -1.20000
AFIX   0
C20   4    0.367769    0.243430    0.286463    11.00000    0.02218    0.01969 =
         0.01680   -0.00406   -0.00077   -0.00167
C21   4    0.093350    0.191209    0.377551    11.00000    0.01507    0.02005 =
         0.01756    0.00106   -0.00154    0.00019
C22   4   -0.078349    0.111997    0.412682    11.00000    0.01597    0.01551 =
         0.02476   -0.00421   -0.00271    0.00156
C23   4   -0.176254    0.124992    0.465133    11.00000    0.02208    0.01889 =
         0.01999   -0.00345    0.00007    0.00080
AFIX  43
H23   5   -0.287970    0.070068    0.487475    11.00000   -1.20000
AFIX   0
C24   4   -0.113280    0.216698    0.485202    11.00000    0.02087    0.03009 =
         0.01842   -0.00597   -0.00126    0.00667
AFIX  43
H24   5   -0.177768    0.225404    0.521496    11.00000   -1.20000
AFIX   0
C25   4    0.046088    0.296773    0.451786    11.00000    0.02025    0.01676 =
         0.02394   -0.00936   -0.00225    0.00166
AFIX  43
H25   5    0.088190    0.360828    0.465404    11.00000   -1.20000
AFIX   0
C26   4    0.143996    0.284990    0.399353    11.00000    0.02429    0.01451 =
         0.01994   -0.00142    0.00202   -0.00100
AFIX  43
H26   5    0.248630    0.341756    0.377293    11.00000   -1.20000
HKLF 5
REM  rodolfo_2013br in P -1
REM R1 =  0.0491 for   7814 Fo > 4sig(Fo)  and  0.0711 for all   9995 data
REM    344 parameters refined using      2 restraints
END
WGHT      0.0490      2.3662
REM Highest difference peak  0.619,  deepest hole -0.771,  1-sigma level  0.119
Q1    1   1.4600  0.0582  0.0889  11.00000  0.05    0.62
Q2    1   1.2244  0.0632  0.0966  11.00000  0.05    0.55
Q3    1  -0.9689  0.5800  0.4301  11.00000  0.05    0.54
Q4    1  -0.5257  0.4984  0.4184  11.00000  0.05    0.54
Q5    1   1.0097  0.7945  0.0490  11.00000  0.05    0.51
Q6    1  -0.2825  0.5795  0.4492  11.00000  0.05    0.50
Q7    1  -0.1635  0.2753  0.5882  11.00000  0.05    0.49
Q8    1   1.0018 -0.0717  0.2107  11.00000  0.05    0.48
Q9    1  -0.6530  0.5760  0.3811  11.00000  0.05    0.45
Q10   1   1.1827 -0.0275  0.0893  11.00000  0.05    0.43
Q11   1   0.0419  0.4811  0.4782  11.00000  0.05    0.43
Q12   1  -0.5824  0.1240  0.5105  11.00000  0.05    0.43
Q13   1  -0.4060  0.5753  0.4903  11.00000  0.05    0.43
Q14   1   0.5698  0.3203  0.4003  11.00000  0.05    0.42
Q15   1  -0.1816  0.4379  0.3563  11.00000  0.05    0.42
Q16   1   0.3461  0.3052  0.3788  11.00000  0.05    0.41
Q17   1   0.5485 -0.0547  0.2134  11.00000  0.05    0.41
Q18   1  -0.1232  0.4840  0.1598  11.00000  0.05    0.40
Q19   1   0.5644  0.4406  0.2718  11.00000  0.05    0.40
Q20   1   0.4602  0.6193  0.1123  11.00000  0.05    0.40
Q21   1   0.7078  0.1528  0.0727  11.00000  0.05    0.39
Q22   1   0.4789  0.9681 -0.0160  11.00000  0.05    0.39
Q23   1  -0.5766  0.8048  0.3284  11.00000  0.05    0.39
Q24   1   0.5882  0.8366 -0.0479  11.00000  0.05    0.39
Q25   1  -0.6989  0.6351  0.4411  11.00000  0.05    0.39
;
