# Supplementary material for: 4-Bromo-N-(2-nitro­phen­yl)benzamide
Source: Acta Crystallogr Sect E Struct Rep Online. 2014 Feb 22;70(Pt 3):o344. doi: 10.1107/S1600536814003298 (PMC3998505; doi:10.1107/S1600536814003298)
Supplement: Supplementary file 2 [file e-70-0o344-Isup2.hkl]

#
# h,k,l, Fc-squared, Fo-squared, sigma(Fo-squared) and status flag
#
data_I
_shelx_title ' rodolfo_2013br in P -1'
_shelx_refln_list_code          4
_shelx_F_calc_maximum      295.55
_exptl_crystal_F_000       640.00
_reflns_d_resolution_high  0.7828
 
loop_
 _symmetry_equiv_pos_as_xyz
 'x, y, z'
 '-x, -y, -z'
 
_cell_length_a     3.8338
_cell_length_b    12.6784
_cell_length_c    24.9180
_cell_angle_alpha  81.875
_cell_angle_beta   88.386
_cell_angle_gamma  85.460
 
_shelx_F_squared_multiplier     1.000
 
loop_
 _refln_index_h
 _refln_index_k
 _refln_index_l
 _refln_F_squared_calc
 _refln_F_squared_meas
 _refln_F_squared_sigma
 _refln_observed_status
   0   0   4     5124.47     5516.77    103.89 o
   0   0  -5      291.93      311.15     16.73 o
   0   0   5      291.93      273.41     15.64 o
   0   0  -5      291.93      278.46     28.96 o
   0   0  -6     8824.95     8913.76     94.40 o
   0   0  -6     8824.95     8965.59    166.44 o
   0   0   6     8824.95     8933.58     95.18 o
   0   0  -7     1050.87     1813.84     80.70 o
   0   0   7     1050.87     1584.68     44.46 o
   0   0  -7     1050.87     1610.31     45.16 o
   0   0   8     6857.61     6940.41     95.85 o
   0   0  -8     6857.61     6827.43     95.74 o
   0   0  -8     6857.61     6740.56    164.47 o
   0   0  -9     1451.15     1519.93     82.09 o
   0   0  -9     1451.15     1470.80     46.56 o
   0   0   9     1451.15     1387.59     45.39 o
   0   0 -10      312.38      352.84     24.14 o
   0   0  10      312.38      322.80     22.93 o
   0   0 -10      312.38      326.11     41.28 o
   0   0  11     3094.00     3237.09     75.34 o
   0   0 -11     3094.00     3236.16    134.73 o
   0   0 -12     2105.46     2019.07    117.73 o
   0   0  12     2105.46     2168.85     64.76 o
   0   0  13       10.39       14.78      7.41 o
   0   0 -13       10.39       21.75     23.77 o
   0   0 -14     4623.85     4793.50    182.63 o
   0   0  14     4623.85     4522.88    100.08 o
   0   0  15     1462.38     1279.91     58.62 o
   0   0 -15     1462.38     1429.75    108.68 o
   0   0 -16       75.55       84.68     32.38 o
   0   0  16       75.55      114.80     18.23 o
   0   0 -17     3150.11     3172.62    168.60 o
   0   0  17     3150.11     3430.54     94.35 o
   0   0  18      911.48      987.58     52.83 o
   0   0 -18      911.48      985.35    108.32 o
   0   0 -19      740.59      627.58     88.66 o
   0   0 -20      232.20      266.42     60.41 o
   0   0 -21     1622.54     1656.35    133.70 o
   0   0 -22      183.68      219.63     58.89 o
   0   0 -23     1340.88     1383.56    131.42 o
   0   0 -24       13.38      -12.07     28.92 o
   0   0 -25     1055.64     1094.86    123.67 o
   0   0 -26        4.89       43.69     26.46 o
   0   0 -27       68.45      156.30     60.07 o
   0   0 -28      208.44      286.46     74.81 o
   0   0 -29     1058.74     1246.77    147.04 o
   0   0 -30        0.45        8.69     36.44 o
   0   1 -30     1669.89     1743.90    180.94 o
   0   1 -29       39.78       37.19     29.49 o
   0   1 -28      507.43      477.49     89.61 o
   0   1 -27       75.18       72.23     38.04 o
   0   1 -26      108.48       68.33     34.20 o
   0   1 -25      186.03      177.01     48.91 o
   0   1 -24      207.96      204.53     55.65 o
   0   1 -23       19.99       96.85     44.32 o
   0   1 -22     3241.08     3549.04    206.77 o
   0   1 -21      655.88      527.27     78.49 o
   0   1 -20      151.45      582.87    104.51 o
   0   1 -19     1974.61     2087.02    146.20 o
   0  -1  18      571.19      579.79     42.78 o
   0   1 -18      571.19      638.75     81.34 o
   0  -1  17        7.33       17.39     13.04 o
   0   1 -17        7.33       15.62     25.23 o
   0  -1  16      676.73      624.88     41.64 o
   0   1 -16      676.73      680.41     79.61 o
   0   1 -15     1780.19     1811.29    121.70 o
   0  -1  15     1780.19     1819.69     70.16 o
   0   1 -14      306.29      400.94     56.21 o
   0  -1  14      306.29      365.87     30.95 o
   0  -1  13     4741.58     4862.73    108.12 o
   0   1 -13     4741.58     5197.62    191.06 o
   0   1 -12     1048.91     1489.63     95.98 o
   0  -1  12     1048.91     1277.94     53.77 o
   0  -1  11      155.65      121.73     17.89 o
   0   1 -11      155.65       87.93     28.15 o
   0   1 -10       23.52       40.78     19.70 o
   0  -1  10       23.52       30.37     10.00 o
   0  -1   9      520.57      465.92     30.18 o
   0   1  -9      520.57      516.25     49.82 o
   0   1  -8      448.68      420.16     48.44 o
   0   1  -8      448.68      369.05     25.20 o
   0  -1   8      448.68      332.76     24.25 o
   0   1  -7    13154.79    13585.95    140.45 o
   0  -1   7    13154.79    13438.43    142.26 o
   0   1  -7    13154.79    13562.57    223.74 o
   0  -1   6     1371.03     1375.43     44.38 o
   0   1  -6     1371.03     1434.29     43.44 o
   0   1  -6     1371.03     1514.77     73.65 o
   0   1  -6     1371.03     1455.59     40.70 o
   0   1  -5      312.91      300.63     19.10 o
   0   1  -5      312.91      316.66     31.35 o
   0   1  -5      312.91      313.32     19.83 o
   0  -1   5      312.91      314.65     20.92 o
   0   1  -4      481.51      487.19     23.52 o
   0   1  -4      481.51      488.76     34.12 o
   0   1  -4      481.51      534.03     27.66 o
   0  -1   4      481.51      499.71     23.93 o
   0   1  -4      481.51      393.36     34.15 o
   0   1  -3       30.57       52.26     10.25 o
   0  -1   3       30.57       48.66      8.77 o
   0   1   4      353.40      334.93     22.57 o
   0   1   4      353.40      442.43     27.21 o
   0  -1  -5       28.11       25.46     13.03 o
   0   1   5       28.11       30.43      8.17 o
   0   1   6      138.00      147.88     14.21 o
   0  -1  -6      138.00      288.43     49.81 o
   0  -1  -7     7681.47     8232.86    161.92 o
   0   1   7     7681.47     8018.32     86.82 o
   0   1   7     7681.47     7947.54    105.71 o
   0   1   8     1929.19     1117.63     41.03 o
   0  -1  -8     1929.19     1100.78     65.44 o
   0  -1  -9      366.99      418.34     45.83 o
   0   1   9      366.99      334.49     23.37 o
   0  -1 -10    10049.19     9858.77    220.30 o
   0   1  10    10049.19    10174.21    133.00 o
   0  -1 -11        6.11        8.37     12.03 o
   0   1  11        6.11        7.14      6.80 o
   0   1  12    10266.26    10786.15    151.32 o
   0  -1 -12    10266.26    11442.34    256.71 o
   0   1  13      478.37      432.50     31.85 o
   0  -1 -13      478.37      495.82     56.61 o
   0  -1 -14     1353.10     1563.59    102.59 o
   0   1  14     1353.10     1497.01     59.92 o
   0   1  15      623.99      643.81     40.38 o
   0  -1 -15      623.99      698.66     73.14 o
   0  -1 -16     5777.83     6210.06    225.46 o
   0   1  16     5777.83     6264.51    126.61 o
   0   1  17      120.40      131.79     20.98 o
   0  -1 -17      120.40      147.95     38.40 o
   0   1  18     5805.23     6047.09    127.99 o
   0  -1 -18     5805.23     6036.57    234.91 o
   0  -1 -19        1.94       -5.07     22.26 o
   0  -1 -20     1078.16     1185.77    114.53 o
   0  -1 -21      402.27      499.42     75.52 o
   0  -1 -22      321.69      337.10     65.09 o
   0  -1 -23        2.07       -2.76     32.75 o
   0  -1 -24     4008.50     4206.07    231.55 o
   0  -1 -25       21.59       51.03     37.31 o
   0  -1 -26     1265.69     1079.96    122.47 o
   0  -1 -27      489.21      589.74     97.67 o
   0  -1 -28      753.62      834.11    117.64 o
   0  -1 -29      158.90      242.71     74.72 o
   0  -1 -30      742.62      689.03    111.45 o
   0  -1 -31      234.69      187.02     63.35 o
   0   2 -29      747.81      859.65    128.43 o
   0   2 -28     1011.94     1118.07    140.79 o
   0   2 -27       84.08      124.32     53.91 o
   0   2 -26     1346.01     1299.80    139.73 o
   0   2 -25       49.60       84.34     46.35 o
   0   2 -24       33.72       53.09     40.90 o
   0   2 -23      661.94      675.69     94.37 o
   0   2 -22      284.68      337.25     66.78 o
   0   2 -21      446.33      697.85     93.67 o
   0   2 -20     3657.22     3782.62    205.69 o
   0   2 -19        3.70      -46.40     32.16 o
   0  -2  18     2081.10     2061.97     88.79 o
   0   2 -18     2081.10     2025.55    142.10 o
   0  -2  17       30.82       54.91     16.90 o
   0   2 -17       30.82       41.74     34.05 o
   0  -2  16      312.43      338.18     34.60 o
   0   2 -16      312.43      327.56     56.20 o
   0   2 -15       58.96       29.46     29.89 o
   0  -2  15       58.96       28.04     17.33 o
   0  -2  14     7326.47     7717.94    157.25 o
   0   2 -14     7326.47     7778.35    245.92 o
   0   2 -13      634.84      784.20     74.35 o
   0  -2  13      634.84      744.77     48.24 o
   0   2 -12    10698.14    11357.15    273.02 o
   0  -2  12    10698.14    11353.42    181.16 o
   0  -2  11      920.85      902.48     50.08 o
   0   2 -11      920.85      982.19     76.69 o
   0  -2  10      558.52      644.39     42.76 o
   0   2 -10      558.52      667.79     60.83 o
   0   2  -9      177.25      249.24     36.41 o
   0  -2   9      177.25      232.51     24.94 o
   0  -2   8     7053.71     7003.91    133.03 o
   0   2  -8     7053.71     6578.45    177.84 o
   0   2  -8     7053.71     6810.29    126.49 o
   0   2  -7      409.25      504.81     47.00 o
   0   2  -7      409.25      506.27     34.01 o
   0   2  -7      409.25      544.32     47.88 o
   0  -2   7      409.25      461.44     34.41 o
   0   2  -6    13890.02    14355.46    192.60 o
   0   2  -6    13890.02    13801.85    222.94 o
   0   2  -6    13890.02    14258.29    229.60 o
   0  -2   6    13890.02    13552.32    178.87 o
   0   2  -5      209.29      179.67     24.87 o
   0  -2   5      209.29      222.37     22.46 o
   0   2  -5      209.29      220.11     27.00 o
   0   2  -5      209.29      236.78     29.58 o
   0   2  -4     7439.68     6990.75    147.42 o
   0   2  -4     7439.68     7531.07    144.29 o
   0   2  -4     7439.68     7255.31    139.24 o
   0  -2   4     7439.68     7663.37    127.25 o
   0  -2   3     5404.02     5585.49    109.55 o
   0   2  -3     5404.02     5541.02    110.50 o
   0   2  -3     5404.02     5335.09    114.90 o
   0   2  -3     5404.02     4887.66    126.31 o
   0  -2   2     4748.96     4982.70    104.16 o
   0  -2   2     4748.96     4803.68     90.94 o
   0   2  -2     4748.96     4890.13     91.47 o
   0   2  -2     4748.96     4693.67    127.79 o
   0   2  -2     4748.96     4905.02    103.70 o
   0  -2   1    10825.10     9808.45    151.30 o
   0   2  -1    10825.10     9566.48    111.25 o
   0   2  -1    10825.10     9719.36    193.42 o
   0   2   0      457.13      492.72     22.09 o
   0  -2   0      457.13      488.20     31.89 o
   0  -2  -1    11771.00    10310.99    144.12 o
   0   2   2     5085.49     5224.56     68.39 o
   0   2   2     5085.49     5887.65    156.22 o
   0   2   3     8819.58    10273.12    207.86 o
   0   2   3     8819.58     9329.30    104.74 o
   0   2   3     8819.58     9017.63    110.97 o
   0   2   3     8819.58     8571.37    140.88 o
   0  -2  -4     4147.91     4507.87     83.93 o
   0   2   4     4147.91     4025.24    120.83 o
   0   2   4     4147.91     4485.60     90.59 o
   0  -2  -5     2633.91     2773.24     76.85 o
   0   2   5     2633.91     2570.82     88.54 o
   0  -2  -6     4460.32     4582.11    108.74 o
   0   2   6     4460.32     3977.88    102.99 o
   0   2   7     1842.19     3086.74     86.13 o
   0  -2  -7     1842.19     2976.71     95.69 o
   0   2   8     1020.27      983.67     46.89 o
   0  -2  -8     1020.27     1045.95     63.80 o
   0   2   9     1935.86     1922.63     62.01 o
   0  -2  -9     1935.86     1860.90     86.83 o
   0   2  10      664.38      716.95     37.27 o
   0  -2 -10      664.38      704.69     59.60 o
   0   2  11     7465.63     7865.38    136.99 o
   0  -2 -11     7465.63     7496.29    198.43 o
   0   2  12     2090.14     2350.77     77.31 o
   0  -2 -12     2090.14     2392.81    116.25 o
   0   2  13      667.09      739.90     44.66 o
   0  -2 -13      667.09      797.58     69.65 o
   0   2  14      618.71      956.57     51.64 o
   0  -2 -14      618.71      831.85     77.43 o
   0  -2 -15     2266.41     2206.27    128.87 o
   0   2  15     2266.41     2141.12     76.73 o
   0   2  16       50.42       59.88     13.35 o
   0  -2 -16       50.42       42.94     19.55 o
   0   2  17     5184.86     5310.33    127.47 o
   0  -2 -17     5184.86     5272.13    208.95 o
   0  -2 -18       33.35       12.75     23.82 o
   0   2  18       33.35       29.31     11.66 o
   0   2  19     1618.91     1768.61     75.92 o
   0  -2 -19     1618.91     1542.11    124.05 o
   0  -2 -20      295.26      272.53     63.22 o
   0  -2 -21     2896.42     2325.64    172.77 o
   0  -2 -22      171.62      104.20     49.28 o
   0  -2 -23     1138.36     1086.44    116.39 o
   0  -2 -24      241.10      332.71     69.93 o
   0  -2 -25      539.09      571.14     89.38 o
   0  -2 -26      429.68      500.58     86.87 o
   0  -2 -27       90.81       60.87     39.88 o
   0  -2 -28      355.74      391.59     76.97 o
   0  -2 -29      477.58      543.77     96.70 o
   0  -2 -30       10.54       59.71     41.60 o
   0  -2 -31      153.91       53.70     40.76 o
   0   3 -29       12.74       -0.70     34.57 o
   0   3 -28      138.76      144.35     48.86 o
   0   3 -27     1177.06     1262.59    148.78 o
   0   3 -26       14.18      -36.02     42.16 o
   0   3 -25     1036.92     1137.02    133.47 o
   0   3 -24      400.92      346.11     74.66 o
   0   3 -23      351.88      304.87     67.52 o
   0   3 -22       80.94      -14.06     26.98 o
   0   3 -21     3581.26     3823.01    215.79 o
   0   3 -20      214.29      344.29     80.43 o
   0   3 -19     6561.40     6653.05    270.05 o
   0   3 -18      323.35      344.96     62.67 o
   0  -3  17       54.68       34.47     16.06 o
   0   3 -17       54.68      130.66     42.79 o
   0  -3  16      335.97      323.88     37.07 o
   0   3 -16      335.97      399.71     61.87 o
   0   3 -15     1271.07     1106.56    103.96 o
   0  -3  15     1271.07     1415.66     78.16 o
   0   3 -14      133.38      150.09     37.44 o
   0  -3  14      133.38      118.16     24.14 o
   0  -3  13     1811.18     1953.76     91.65 o
   0   3 -13     1811.18     1852.99    123.38 o
   0  -3  12     1524.39     1677.14     79.13 o
   0   3 -12     1524.39     1686.12    107.76 o
   0  -3  11     5785.13     6038.53    152.07 o
   0   3 -11     5785.13     6168.29    197.89 o
   0   3 -10     1111.59      953.89     74.55 o
   0  -3  10     1111.59     1008.61     60.77 o
   0   3 -10     1111.59     1017.47     78.30 o
   0   3  -9     1757.81     1900.57    102.62 o
   0   3  -9     1757.81     1661.53     94.80 o
   0  -3   9     1757.81     1752.64     79.19 o
   0   3  -8     3271.00     3261.95    130.77 o
   0   3  -8     3271.00     3105.75    123.98 o
   0  -3   8     3271.00     3193.03    106.28 o
   0  -3   7     2055.30     2057.56     83.39 o
   0   3  -7     2055.30     2051.92     96.03 o
   0   3  -7     2055.30     2106.87    100.16 o
   0  -3   6      605.43      619.90     48.50 o
   0   3  -6      605.43      704.24     56.60 o
   0   3  -6      605.43      458.60     54.96 o
   0   3  -5       28.88        3.20     12.36 o
   0   3  -5       28.88       32.89     10.85 o
   0  -3   5       28.88       33.44     13.16 o
   0   3  -4     6922.99     6839.05    156.88 o
   0  -3   4     6922.99     6849.38    152.30 o
   0   3  -4     6922.99     7114.75    146.21 o
   0   3  -3      543.95      552.65     37.79 o
   0  -3   3      543.95      621.31     45.22 o
   0   3  -3      543.95      579.18     44.05 o
   0   3  -2    12208.37    12322.13    196.02 o
   0   3  -2    12208.37    12572.34    163.63 o
   0  -3   2    12208.37    12208.22    202.46 o
   0   3  -1      141.42      115.92     22.94 o
   0  -3   1      141.42      145.60     17.20 o
   0   3  -1      141.42      120.43     14.96 o
   0  -3   1      141.42      153.95     25.61 o
   0  -3   0      105.16      105.87     12.94 o
   0  -3   0      105.16      119.78     13.19 o
   0   3   0      105.16       91.79     22.86 o
   0  -3  -1       28.11        3.59      5.72 o
   0   3   1       28.11       13.84      7.63 o
   0  -3  -1       28.11       18.23      8.26 o
   0   3   1       28.11       39.70     17.93 o
   0  -3  -2    14400.62    14684.10    129.20 o
   0  -3  -2    14400.62    14563.66    124.01 o
   0   3   2    14400.62    14408.78    204.46 o
   0   3   2    14400.62    14568.34    124.08 o
   0   3   3     1178.64     1192.57     40.85 o
   0   3   3     1178.64     1224.35     41.20 o
   0  -3  -3     1178.64     1235.06     42.16 o
   0   3   3     1178.64     1379.00     63.48 o
   0  -3  -3     1178.64     1242.22     40.77 o
   0   3   4    11496.58    11967.64    146.31 o
   0  -3  -4    11496.58    11450.01    148.64 o
   0   3   4    11496.58    11604.16    138.44 o
   0   3   4    11496.58    11635.38    190.33 o
   0   3   5      728.22      623.23     47.35 o
   0  -3  -5      728.22      676.82     40.60 o
   0  -3  -6     3009.52     3102.89     93.88 o
   0  -3  -7      591.93      690.69     43.87 o
   0  -3  -8     5711.08     5203.06    138.16 o
   0  -3  -9      173.96      150.25     27.66 o
   0  -3 -10     8194.05     8678.50    194.81 o
   0  -3 -11     1195.80     1518.40     86.01 o
   0  -3 -12     4508.67     4719.75    160.04 o
   0  -3 -13     2842.62     2934.96    146.51 o
   0  -3 -14      319.57      372.40     49.96 o
   0   3  14      319.57      353.50     35.47 o
   0  -3 -15     1072.73      868.57     91.59 o
   0   3  15     1072.73      990.99     61.85 o
   0  -3 -16     3017.67     3008.46    150.95 o
   0   3  16     3017.67     3061.69    103.40 o
   0   3  17      875.84      927.48     56.99 o
   0  -3 -17      875.84     1001.53     90.83 o
   0   3  18     2663.50     2794.58     99.76 o
   0  -3 -18     2663.50     2305.68    154.98 o
   0  -3 -19      388.92      335.53     57.67 o
   0   3  19      388.92      422.85     40.14 o
   0  -3 -20      674.03      758.31     88.18 o
   0  -3 -21      234.69      263.98     55.92 o
   0  -3 -22      817.51      923.35    100.15 o
   0  -3 -23      557.14      511.97     78.53 o
   0  -3 -24       61.41       -3.34     34.03 o
   0  -3 -25      290.39      275.72     66.99 o
   0  -3 -26      237.59      152.13     53.86 o
   0  -3 -27     2124.13     1930.80    171.92 o
   0  -3 -28      145.09      118.00     56.07 o
   0  -3 -29      605.10      581.55     99.86 o
   0  -3 -30      332.35      386.33     85.38 o
   0  -3 -31      310.63      294.08     78.68 o
   0   4 -28      834.03      853.31    124.58 o
   0   4 -27       21.86       59.15     45.92 o
   0   4 -26     1650.36     1634.70    164.60 o
   0   4 -25       17.58      -27.84     26.24 o
   0   4 -24       15.26       -4.72     28.15 o
   0   4 -23        6.39      -12.32     24.80 o
   0   4 -22      529.23      656.96     95.94 o
   0   4 -21        4.15       43.91     33.07 o
   0   4 -20     1089.13     1304.01    127.51 o
   0   4 -19      137.57      154.80     45.04 o
   0   4 -18      591.24      671.90     86.76 o
   0  -4  17      207.28      211.33     36.68 o
   0   4 -17      207.28      190.55     43.71 o
   0  -4  16      181.44      172.36     33.07 o
   0   4 -16      181.44      185.26     40.15 o
   0  -4  15     1495.13     1486.32     87.95 o
   0   4 -15     1495.13     1507.60    117.23 o
   0  -4  14     3432.94     4264.15    146.43 o
   0   4 -14     3432.94     4255.51    189.61 o
   0  -4  13      257.88      333.62     43.16 o
   0   4 -13      257.88      295.37     47.25 o
   0   4 -12     2277.04     2251.11    137.12 o
   0  -4  12     2277.04     2265.48    104.75 o
   0   4 -12     2277.04     2360.07    130.92 o
   0   4 -11      540.70      483.55     62.03 o
   0  -4  11      540.70      508.29     48.37 o
   0   4 -11      540.70      543.75     62.28 o
   0  -4  10      214.72      246.36     35.19 o
   0   4 -10      214.72      248.36     40.14 o
   0   4 -10      214.72      280.86     46.67 o
   0   4  -9     7658.68     7608.88    225.64 o
   0  -4   9     7658.68     7831.03    189.24 o
   0   4  -9     7658.68     7779.18    210.03 o
   0   4  -8      370.10      405.30     45.93 o
   0  -4   8      370.10      383.88     42.42 o
   0   4  -8      370.10      358.35     48.46 o
   0   4  -7      569.24      469.80     48.21 o
   0  -4   7      569.24      527.20     50.29 o
   0   4  -7      569.24      550.46     54.43 o
   0   4  -6      433.06      575.93     58.42 o
   0  -4   6      433.06      526.50     61.50 o
   0   4  -6      433.06      470.65     61.82 o
   0   4  -5     6002.49     5989.40    169.01 o
   0  -4   5     6002.49     6182.50    165.66 o
   0   4  -5     6002.49     6403.74    156.58 o
   0  -4   4     1328.29     1348.23     78.70 o
   0   4  -4     1328.29     1292.53     65.87 o
   0   4  -4     1328.29     1311.96     76.61 o
   0   4  -3     6858.83     7036.48    144.78 o
   0  -4   3     6858.83     6703.29    177.46 o
   0   4  -3     6858.83     6985.58    170.41 o
   0   4  -2       27.42       31.60     10.36 o
   0   4  -2       27.42        6.10     11.58 o
   0  -4   2       27.42        6.23     17.39 o
   0   4  -1     4149.91     4052.58     95.83 o
   0  -4   1     4149.91     3740.47     84.13 o
   0   4  -1     4149.91     3837.54    125.30 o
   0  -4   0     2872.65     2863.98     71.07 o
   0   4   0     2872.65     3033.68    108.26 o
   0  -4   0     2872.65     3118.21     66.40 o
   0  -4  -1     2669.40     2364.79     57.68 o
   0  -4  -1     2669.40     2195.48     58.65 o
   0   4   1     2669.40     2403.33     57.11 o
   0   4   1     2669.40     2460.08    103.15 o
   0   4   2      397.07      384.02     39.43 o
   0  -4  -2      397.07      363.68     22.50 o
   0   4   2      397.07      379.39     22.66 o
   0  -4  -3     6277.79     6121.14     97.54 o
   0   4   3     6277.79     6220.93    155.93 o
   0   4   3     6277.79     6260.62     95.66 o
   0  -4  -3     6277.79     6075.10     96.80 o
   0   4   4      321.10      302.75     34.48 o
   0  -4  -4      321.10      313.05     25.54 o
   0   4   4      321.10      298.73     23.85 o
   0  -4  -5     8459.16     8382.75    141.23 o
   0   4   5     8459.16     8629.41    190.66 o
   0   4   5     8459.16     8206.80    131.99 o
   0   4   6     1967.26     1961.25     69.61 o
   0   4   6     1967.26     2047.39     98.37 o
   0   4   7      273.26      338.70     36.53 o
   0  -4  -7      273.26      418.54     35.27 o
   0   4   7      273.26      479.20     49.50 o
   0  -4  -8     2822.65     2820.62     97.88 o
   0   4   8     2822.65     2487.94    111.82 o
   0  -4  -9    11052.46    11671.95    213.86 o
   0  -4 -10      415.26      427.75     46.41 o
   0  -4 -11      419.32      453.50     46.70 o
   0  -4 -12     1976.08     1955.40    103.52 o
   0  -4 -13      167.21      188.77     37.18 o
   0  -4 -14     2994.49     3567.21    149.55 o
   0  -4 -15      336.60      313.96     49.11 o
   0  -4 -16      843.86      873.81     79.96 o
   0  -4 -17      217.34      168.64     42.13 o
   0   4  17      217.34      270.65     33.56 o
   0   4  18     1362.02     1365.84     76.85 o
   0  -4 -18     1362.02     1309.99    104.31 o
   0  -4 -19       77.04        8.93     24.95 o
   0   4  19       77.04       70.28     19.46 o
   0  -4 -20     8979.85     7960.01    295.08 o
   0  -4 -21      169.91      174.98     45.58 o
   0  -4 -22      745.60      665.26     97.28 o
   0  -4 -23      216.64      256.58     58.04 o
   0  -4 -24      571.23      572.74     89.41 o
   0  -4 -25       72.19       38.69     32.93 o
   0  -4 -26     1935.08     1736.85    160.29 o
   0  -4 -27        1.81      -26.45     27.82 o
   0  -4 -28     1028.77     1030.58    125.64 o
   0  -4 -29      242.16      100.90     41.94 o
   0  -4 -30       34.88       43.41     37.43 o
   0  -4 -31      122.95      166.69     62.11 o
   0   5 -27      513.51      549.31    104.07 o
   0   5 -26       66.48        7.66     32.70 o
   0   5 -25      849.09      902.77    122.65 o
   0   5 -24      994.95     1047.04    128.66 o
   0   5 -23       42.29       -1.29     41.83 o
   0   5 -22     1571.64     1563.94    147.33 o
   0   5 -21      215.38      335.02     71.10 o
   0   5 -20      283.02      291.82     64.74 o
   0   5 -19      975.88     1038.77    113.29 o
   0   5 -18     1296.53     1350.55    122.20 o
   0  -5  17      173.78      162.06     33.13 o
   0   5 -17      173.78      215.74     50.90 o
   0   5 -16     3591.23     3964.44    196.67 o
   0  -5  16     3591.23     3390.77    152.40 o
   0   5 -15       39.98       52.93     30.23 o
   0  -5  15       39.98       60.40     21.13 o
   0  -5  14      515.31      521.88     56.57 o
   0   5 -14      515.31      540.47     67.47 o
   0   5 -13      225.04      464.50     73.08 o
   0  -5  13      225.04      442.23     60.88 o
   0   5 -13      225.04      385.87     66.32 o
   0  -5  12     1491.62     1419.97     91.88 o
   0   5 -12     1491.62     1598.77    110.70 o
   0   5 -12     1491.62     1486.50    117.05 o
   0   5 -11      213.35      235.64     43.12 o
   0  -5  11      213.35      239.26     39.14 o
   0   5 -11      213.35      208.04     47.05 o
   0  -5  10     8135.43     8248.26    222.45 o
   0   5 -10     8135.43     8683.51    241.48 o
   0   5 -10     8135.43     8859.75    258.21 o
   0   5  -9      107.54       74.37     27.29 o
   0  -5   9      107.54       93.69     25.84 o
   0   5  -9      107.54       89.86     26.14 o
   0   5  -8     3040.41     2969.06    132.37 o
   0  -5   8     3040.41     3135.94    139.39 o
   0   5  -8     3040.41     3017.74    147.29 o
   0  -5   7     1308.91     1341.72     89.63 o
   0   5  -7     1308.91     1401.64     84.74 o
   0   5  -7     1308.91     1551.18     95.19 o
   0  -5   6     2422.10     3264.11    143.86 o
   0   5  -6     2422.10     3296.30    144.82 o
   0   5  -6     2422.10     2789.01    122.45 o
   0   5  -5      269.11      250.41     33.83 o
   0   5  -5      269.11      241.43     37.32 o
   0  -5   5      269.11      237.02     37.03 o
   0   5  -4     3683.01     3707.69    140.76 o
   0   5  -4     3683.01     3763.07    118.81 o
   0  -5   4     3683.01     3465.77    141.04 o
   0   5  -3     1323.42     1356.60     85.73 o
   0   5  -3     1323.42     1398.06     68.97 o
   0  -5   3     1323.42     1413.55     90.08 o
   0   5  -2    17527.73    19150.20    240.43 o
   0   5  -2    17527.73    18095.53    305.68 o
   0   5  -1     1701.69     1542.90     91.77 o
   0  -5   1     1701.69     1591.08     60.29 o
   0   5  -1     1701.69     1603.57     67.26 o
   0  -5   0      216.26      254.87     21.58 o
   0   5   0      216.26      253.61     38.54 o
   0  -5  -1     2570.70     2290.28     66.74 o
   0  -5  -1     2570.70     2517.26     62.35 o
   0   5   1     2570.70     2523.46    113.23 o
   0   5   2    13872.72    14210.75    261.25 o
   0   5   2    13872.72    14192.18    143.90 o
   0  -5  -2    13872.72    13844.16    158.46 o
   0  -5  -2    13872.72    13481.75    142.30 o
   0  -5  -3      550.27      574.66     33.09 o
   0   5   3      550.27      607.28     55.65 o
   0  -5  -3      550.27      558.13     31.28 o
   0   5   3      550.27      592.14     32.40 o
   0   5   4     2595.90     2384.36     67.25 o
   0   5   4     2595.90     2438.17    110.25 o
   0  -5  -4     2595.90     2297.93     69.50 o
   0  -5  -4     2595.90     2352.65     67.88 o
   0   5   5     1098.79      994.28     72.57 o
   0  -5  -5     1098.79      989.92     49.48 o
   0  -5  -6     3235.04     3344.15    100.74 o
   0   5   6     3235.04     3621.84    137.58 o
   0   5   6     3235.04     3416.25     91.70 o
   0   5   7      400.92      350.67     32.65 o
   0   5   7      400.92      318.64     46.26 o
   0   5   8      165.97      116.39     35.28 o
   0  -5  -8      165.97      125.32     23.86 o
   0   5   8      165.97      112.13     21.98 o
   0   5   9      374.34      339.19     44.87 o
   0   5   9      374.34      333.21     35.79 o
   0  -5  -9      374.34      297.52     35.76 o
   0  -5 -10     6338.23     6347.52    167.49 o
   0   5  10     6338.23     6518.97    164.90 o
   0   5  10     6338.23     6928.22    210.43 o
   0  -5 -11      689.84      571.49     56.17 o
   0   5  11      689.84      646.27     70.59 o
   0  -5 -12      479.52      462.34     48.30 o
   0  -5 -13     4894.56     4665.34    167.50 o
   0  -5 -14       60.82       44.90     19.89 o
   0  -5 -15     2748.20     2800.23    137.63 o
   0  -5 -16      426.78      369.48     55.55 o
   0  -5 -17      149.64      162.34     42.38 o
   0  -5 -18      175.19      167.28     38.51 o
   0  -5 -19     2361.32     2416.83    147.58 o
   0   5  19     2361.32     2662.83    115.32 o
   0  -5 -20        0.07       34.29     38.91 o
   0  -5 -21     3330.89     3487.98    190.68 o
   0  -5 -22       39.02      -19.20     24.09 o
   0  -5 -23      120.95      147.71     42.40 o
   0  -5 -24       79.50        9.74     27.69 o
   0  -5 -25       90.83      103.51     41.11 o
   0  -5 -26       10.27      -11.97     25.87 o
   0  -5 -27     1712.00     1722.79    157.32 o
   0  -5 -28      137.07      143.73     44.49 o
   0  -5 -29       61.87       55.85     41.17 o
   0  -5 -30      287.20      183.66     56.22 o
   0  -5 -31      138.44       43.21     42.55 o
   0   6 -26      311.73      452.85     94.85 o
   0   6 -25      298.30      337.22     75.51 o
   0   6 -24      214.51      222.10     65.11 o
   0   6 -23      642.49      620.54     98.34 o
   0   6 -22      250.02      126.80     56.93 o
   0   6 -21      399.31      388.46     78.12 o
   0   6 -20      301.95      250.78     62.37 o
   0   6 -19     1200.76     1243.31    125.50 o
   0   6 -18       10.84      -30.45     32.28 o
   0  -6  17     1818.19     1793.10    118.36 o
   0   6 -17     1818.19     1970.76    148.06 o
   0   6 -16        0.92      -26.49     35.16 o
   0  -6  16        0.92       18.57     26.41 o
   0  -6  15     1983.32     2028.81    126.40 o
   0   6 -15     1983.32     2058.53    158.21 o
   0   6 -15     1983.32     1910.99    139.54 o
   0  -6  14      634.14      840.65     79.94 o
   0   6 -14      634.14      783.59     94.84 o
   0   6 -14      634.14      819.59     85.53 o
   0   6 -13       18.19       44.00     29.11 o
   0  -6  13       18.19       37.20     29.43 o
   0   6 -13       18.19       43.32     33.65 o
   0   6 -12      112.72       96.85     33.26 o
   0  -6  12      112.72       93.08     34.17 o
   0   6 -12      112.72       95.50     28.82 o
   0  -6  11     1930.02     2017.04    120.20 o
   0   6 -11     1930.02     1975.87    122.99 o
   0   6 -11     1930.02     1837.13    132.74 o
   0   6 -10       66.37      117.65     43.09 o
   0   6 -10       66.37       55.38     22.12 o
   0  -6  10       66.37      107.53     31.44 o
   0  -6   9     2576.13     2630.71    135.75 o
   0   6  -9     2576.13     2767.92    134.48 o
   0   6  -9     2576.13     2607.23    146.83 o
   0   6  -8      326.71      348.78     53.05 o
   0   6  -8      326.71      341.17     46.08 o
   0  -6   8      326.71      349.40     51.57 o
   0   6  -7     1583.85     2068.61    122.35 o
   0  -6   7     1583.85     2038.42    119.10 o
   0   6  -7     1583.85     2005.15    105.89 o
   0   6  -6     1564.88     1665.70    105.36 o
   0  -6   6     1564.88     1535.92    103.50 o
   0   6  -6     1564.88     1659.01     93.52 o
   0   6  -5      339.65      318.43     48.80 o
   0  -6   5      339.65      287.49     44.48 o
   0   6  -5      339.65      248.52     34.58 o
   0   6  -4        3.91      -30.21     23.08 o
   0   6  -4        3.91        1.25     13.83 o
   0   6  -3      285.64      248.68     43.35 o
   0   6  -3      285.64      266.48     33.40 o
   0   6  -2     1291.08     1395.89     72.73 o
   0   6  -2     1291.08     1305.50     89.83 o
   0  -6   2     1291.08     1372.08     63.08 o
   0   6  -1     1225.09     1338.09     89.68 o
   0  -6   1     1225.09     1182.21     54.83 o
   0   6   0     2294.23     2585.07    123.08 o
   0  -6   0     2294.23     2621.48     72.71 o
   0  -6  -1      421.17      289.56     25.78 o
   0   6   1      421.17      403.50     58.49 o
   0  -6  -2     3170.18     3067.08     72.50 o
   0   6   2     3170.18     3245.41    139.62 o
   0   6   3       42.13       68.20     12.45 o
   0  -6  -3       42.13       79.48     13.98 o
   0  -6  -3       42.13       75.44     14.54 o
   0   6   3       42.13       63.42     30.10 o
   0  -6  -4      373.10      306.70     26.49 o
   0   6   4      373.10      436.91     52.18 o
   0  -6  -4      373.10      377.68     29.67 o
   0   6   5       48.01       55.63     21.70 o
   0  -6  -5       48.01       46.24     13.35 o
   0   6   6     7303.81     7488.43    214.20 o
   0  -6  -6     7303.81     7374.07    148.50 o
   0   6   7      247.82      397.10     51.49 o
   0   6   8     6563.13     6701.27    147.83 o
   0   6   8     6563.13     6941.50    213.06 o
   0   6   9        3.04       -7.12     10.31 o
   0   6   9        3.04      -23.49     20.97 o
   0  -6  -9        3.04      -12.32     12.34 o
   0   6  10        1.51      -29.17     25.07 o
   0  -6 -10        1.51      -16.43     12.94 o
   0   6  10        1.51       11.13     14.65 o
   0   6  11       13.30       13.68     10.68 o
   0   6  11       13.30       23.66     26.60 o
   0  -6 -11       13.30       19.15     14.97 o
   0   6  12     3712.31     3901.08    180.10 o
   0  -6 -12     3712.31     3684.58    140.68 o
   0   6  12     3712.31     3654.17    135.97 o
   0   6  13      381.02      401.43     51.30 o
   0  -6 -13      381.02      469.95     52.76 o
   0   6  13      381.02      457.67     67.80 o
   0   6  14     6836.07     7598.39    264.66 o
   0  -6 -14     6836.07     7112.73    208.52 o
   0  -6 -15      420.78      353.40     54.35 o
   0  -6 -16      869.25      801.84     80.53 o
   0  -6 -17       20.86       -5.89     19.22 o
   0  -6 -18     1404.85     1513.54    110.77 o
   0  -6 -19      155.42      119.14     39.43 o
   0  -6 -20     3784.40     3817.50    190.94 o
   0  -6 -21      778.66      990.11    103.74 o
   0  -6 -22      589.31      464.43     80.44 o
   0  -6 -23      427.81      420.83     72.89 o
   0  -6 -24       17.27       -4.89     28.30 o
   0  -6 -25      802.57      812.76    106.37 o
   0  -6 -26     1239.10     1176.77    132.45 o
   0  -6 -27       16.42        9.62     31.36 o
   0  -6 -28      536.45      534.26     94.39 o
   0  -6 -29      549.07      520.40     98.16 o
   0  -6 -30        6.58      -23.60     41.47 o
   0   7 -26        4.63       11.15     35.37 o
   0   7 -25      206.03      174.39     56.83 o
   0   7 -24      975.50     1173.24    137.67 o
   0   7 -23      101.96       89.34     43.51 o
   0   7 -22     1434.63     1416.46    144.72 o
   0   7 -21      285.48      296.43     70.28 o
   0   7 -20      111.62      109.74     50.41 o
   0   7 -19       40.01       40.72     25.72 o
   0   7 -18     2101.64     2285.50    165.07 o
   0   7 -17      234.57      254.25     50.52 o
   0  -7  16     2869.83     2607.25    152.99 o
   0   7 -16     2869.83     2735.43    200.69 o
   0   7 -16     2869.83     3190.53    184.69 o
   0  -7  15      347.01      313.57     56.26 o
   0   7 -15      347.01      304.81     55.74 o
   0   7 -15      347.01      325.83     65.43 o
   0   7 -14     2279.89     2493.30    154.60 o
   0   7 -14     2279.89     2466.23    167.97 o
   0  -7  14     2279.89     2127.74    139.04 o
   0   7 -13     1333.96     1443.95    115.63 o
   0   7 -13     1333.96     1098.45    124.16 o
   0  -7  13     1333.96     1135.30    103.47 o
   0   7 -12      958.45      956.41    101.21 o
   0   7 -12      958.45     1068.13     93.86 o
   0  -7  12      958.45      796.33     87.86 o
   0  -7  11       32.35       31.19     24.56 o
   0   7 -11       32.35       59.88     33.34 o
   0   7 -11       32.35       34.96     26.48 o
   0  -7  10     3729.20     3879.64    178.48 o
   0   7 -10     3729.20     4004.60    172.88 o
   0   7 -10     3729.20     3886.38    189.88 o
   0   7  -9      368.87      424.67     55.69 o
   0   7  -9      368.87      469.95     64.23 o
   0  -7   9      368.87      332.50     52.78 o
   0  -7   8     2722.57     2692.17    152.59 o
   0   7  -8     2722.57     2612.43    132.34 o
   0   7  -8     2722.57     2868.08    159.20 o
   0   7  -7     1786.45     1912.13    123.16 o
   0   7  -7     1786.45     1968.39    107.49 o
   0   7  -6      304.06      575.57     61.56 o
   0   7  -6      304.06      724.28     91.96 o
   0   7  -5     3941.62     4153.75    147.14 o
   0   7  -5     3941.62     3938.61    172.14 o
   0   7  -4     3633.22     3879.31    167.94 o
   0   7  -4     3633.22     3886.96    138.05 o
   0   7  -3      343.99      405.00     42.61 o
   0   7  -3      343.99      406.64     57.31 o
   0  -7   3      343.99      350.53     35.70 o
   0   7  -2      314.29      288.89     45.49 o
   0  -7   2      314.29      262.05     30.72 o
   0   7  -1     7700.03     7644.86    235.69 o
   0  -7   1     7700.03     7877.15    146.95 o
   0  -7   0        0.21       13.23     11.32 o
   0   7   0        0.21      -18.70     24.55 o
   0  -7  -1     8240.99     8150.99    126.63 o
   0   7   1     8240.99     8458.97    246.46 o
   0  -7  -2       14.78       32.68      9.61 o
   0   7   2       14.78       36.46     20.05 o
   0   7   3        7.42      -23.97     24.24 o
   0  -7  -3        7.42       24.36     10.33 o
   0  -7  -4     1795.19     1920.75     66.72 o
   0   7   4     1795.19     2056.51    118.07 o
   0  -7  -5     3835.22     3902.81     99.47 o
   0   7   5     3835.22     4243.70    171.35 o
   0   7   6      125.00      150.78     50.85 o
   0  -7  -6      125.00      230.87     34.43 o
   0   7   7     4732.62     5218.93    194.92 o
   0   7   8       51.34       12.65     20.86 o
   0  -7  -9     2542.22     2330.20     96.06 o
   0   7   9     2542.22     2558.88    145.27 o
   0   7   9     2542.22     2752.19    102.14 o
   0   7  10       13.93       20.73     14.48 o
   0  -7 -10       13.93        2.44     11.89 o
   0   7  10       13.93       35.91     27.54 o
   0   7  11      290.91      307.44     48.72 o
   0   7  11      290.91      252.32     37.51 o
   0  -7 -11      290.91      259.76     36.79 o
   0  -7 -12       36.80       22.72     14.06 o
   0   7  12       36.80       36.87     24.90 o
   0   7  12       36.80       19.67     15.75 o
   0  -7 -13     3124.53     3032.21    129.88 o
   0   7  13     3124.53     3104.23    130.43 o
   0   7  13     3124.53     2772.66    166.67 o
   0   7  14      337.63      335.57     46.38 o
   0   7  14      337.63      375.83     67.57 o
   0  -7 -14      337.63      389.34     50.99 o
   0  -7 -15       30.13       32.80     18.45 o
   0   7  15       30.13      -15.31     30.88 o
   0   7  15       30.13       13.79     20.41 o
   0  -7 -16      403.32      337.30     50.80 o
   0   7  16      403.32      386.77     53.89 o
   0   7  16      403.32      389.55     70.71 o
   0  -7 -17        0.97      -10.88     20.72 o
   0   7  17        0.97       14.22     28.45 o
   0   7  17        0.97       59.61     28.93 o
   0   7  18     1173.58     1428.10    127.29 o
   0  -7 -18     1173.58      887.99     94.22 o
   0   7  18     1173.58     1250.39    100.22 o
   0  -7 -19      489.24      501.22     65.10 o
   0   7  19      489.24      468.29     64.92 o
   0   7  19      489.24      513.07     78.28 o
   0  -7 -20      172.95       81.49     38.45 o
   0  -7 -21       19.92       13.14     19.08 o
   0  -7 -22      703.45      588.34     87.96 o
   0  -7 -23       64.35       14.80     25.49 o
   0  -7 -24     1002.62     1006.40    111.69 o
   0  -7 -25       28.32       -4.54     28.46 o
   0  -7 -26       53.03       57.54     33.08 o
   0  -7 -27      360.96      267.36     68.25 o
   0   8 -25      296.54      262.55     75.40 o
   0   8 -24       61.96       49.78     40.35 o
   0   8 -23      634.76      658.62    104.21 o
   0   8 -22       38.94       43.79     35.37 o
   0   8 -21      883.66     1026.25    123.42 o
   0   8 -20      859.86      932.37    117.05 o
   0   8 -19        7.65       82.03     38.10 o
   0   8 -18       17.52       34.40     34.96 o
   0   8 -17      378.84      421.25     70.85 o
   0   8 -16      281.41      321.04     62.81 o
   0   8 -16      281.41      212.90     61.86 o
   0   8 -15       38.45      -18.52     33.68 o
   0   8 -15       38.45       97.07     44.76 o
   0   8 -14      475.37      473.14     69.90 o
   0   8 -14      475.37      504.87     83.17 o
   0   8 -13     1140.06     1195.58    107.71 o
   0   8 -13     1140.06     1139.52    124.75 o
   0   8 -12     1490.70     1583.95    130.94 o
   0   8 -12     1490.70     1499.68    119.26 o
   0   8 -11      137.36       79.58     44.95 o
   0   8 -11      137.36      167.99     41.99 o
   0   8 -10       27.80       33.54     25.13 o
   0   8 -10       27.80       52.86     27.59 o
   0   8  -9     1451.01     1367.46    116.63 o
   0   8  -9     1451.01     1495.57    104.95 o
   0   8  -8     2283.70     2349.06    149.10 o
   0   8  -8     2283.70     2338.44    129.58 o
   0   8  -7      343.03      553.21     64.07 o
   0   8  -7      343.03      592.27     76.21 o
   0   8  -6     5707.26     6034.32    231.75 o
   0   8  -6     5707.26     6562.14    199.85 o
   0   8  -5        5.63       11.44     26.64 o
   0  -8   5        5.63       10.95     15.69 o
   0   8  -5        5.63       19.23     16.67 o
   0  -8   4      252.95      271.93     35.92 o
   0   8  -4      252.95      305.11     41.49 o
   0   8  -4      252.95      226.55     46.72 o
   0   8  -3      309.31      285.27     45.99 o
   0   8  -3      309.31      366.82     43.35 o
   0  -8   3      309.31      323.01     35.60 o
   0  -8   2      186.25      192.86     25.99 o
   0   8  -2      186.25      188.68     42.44 o
   0  -8   1      291.46      333.53     32.76 o
   0   8  -1      291.46      287.23     52.15 o
   0  -8   0     5129.80     5731.35    117.99 o
   0   8   0     5129.80     5712.18    211.65 o
   0  -8  -1      443.97      451.19     30.91 o
   0   8   1      443.97      553.25     67.96 o
   0   8   2     1890.35     1954.15    126.33 o
   0  -8  -2     1890.35     1704.90     59.05 o
   0  -8  -3       48.11       48.27     11.54 o
   0   8   3       48.11       75.81     29.55 o
   0   8   4       72.13       54.32     24.94 o
   0  -8  -4       72.13       83.04     15.63 o
   0  -8  -5      644.58      622.99     41.33 o
   0   8   5      644.58      645.13     78.07 o
   0   8   6     4746.44     4946.27    202.03 o
   0  -8  -6     4746.44     4913.86    121.42 o
   0   8   7      242.62      442.54     63.39 o
   0   8   8     5018.41     5101.70    213.19 o
   0   8   9      215.51      218.66     44.40 o
   0  -8  -9      215.51      208.69     29.21 o
   0  -8 -10      152.62      122.79     26.15 o
   0   8  10      152.62      101.05     38.61 o
   0  -8 -11     1716.87     1686.76     87.34 o
   0   8  11     1716.87     1703.04    125.21 o
   0   8  11     1716.87     1794.57     87.91 o
   0   8  12     1828.92     1905.21    139.86 o
   0  -8 -12     1828.92     2007.52     99.84 o
   0   8  12     1828.92     1895.78     94.51 o
   0   8  13     1028.47     1127.63    106.92 o
   0   8  13     1028.47     1114.73     76.50 o
   0  -8 -13     1028.47      994.40     77.79 o
   0   8  14      889.98      938.15     99.23 o
   0   8  14      889.98      953.53     75.72 o
   0  -8 -14      889.98      971.99     77.10 o
   0  -8 -15     3662.27     3587.33    157.56 o
   0   8  15     3662.27     3502.51    150.83 o
   0   8  15     3662.27     3797.48    208.75 o
   0  -8 -16     2295.16     2325.89    128.15 o
   0   8  16     2295.16     2299.93    125.90 o
   0   8  16     2295.16     2493.71    164.97 o
   0  -8 -17     3311.51     3348.11    160.41 o
   0   8  17     3311.51     3148.74    201.67 o
   0   8  17     3311.51     3171.23    153.63 o
   0   8  18       63.53       10.12     38.01 o
   0   8  18       63.53       46.64     23.24 o
   0  -8 -18       63.53       56.72     30.26 o
   0   8  19      607.56      603.62     88.66 o
   0  -8 -19      607.56      652.14     76.58 o
   0   8  19      607.56      595.88     73.49 o
   0   8  20     1389.17     1334.94    114.43 o
   0  -8 -20     1389.17     1020.00    112.88 o
   0   8  21      121.29      257.05     70.39 o
   0   8  22      428.92      326.75     99.41 o
   0   8  23     1397.16     1552.75    153.09 o
   0   8  24      188.81      243.55     69.37 o
   0   8  25     1422.04     1450.33    152.03 o
   0   8  26       11.04       46.00     37.24 o
   0   8  27       67.67      117.80     48.45 o
   0   8  28      171.60      236.93     81.63 o
   0   9 -23        0.45      -21.60     36.82 o
   0   9 -22      654.30      636.77    102.43 o
   0   9 -21      415.49      392.46     76.01 o
   0   9 -20       40.73       26.02     28.95 o
   0   9 -19      523.54      553.56     88.32 o
   0   9 -18      311.85      412.90     75.38 o
   0   9 -17      328.38      298.06     76.45 o
   0   9 -17      328.38      314.75     67.36 o
   0   9 -16      332.60      426.49     72.16 o
   0   9 -16      332.60      251.51     59.78 o
   0   9 -15      701.28      613.67     97.80 o
   0   9 -15      701.28      743.23     95.52 o
   0   9 -14      200.21      200.80     59.72 o
   0   9 -14      200.21      232.70     52.89 o
   0   9 -13     2015.09     2119.51    163.13 o
   0   9 -13     2015.09     2456.95    159.42 o
   0   9 -12       31.07       12.65     31.07 o
   0   9 -12       31.07      -26.93     32.35 o
   0   9 -11      916.03      910.40    105.91 o
   0   9 -11      916.03     1011.84     95.78 o
   0   9 -10      789.32      665.03     90.51 o
   0   9 -10      789.32      810.16     85.68 o
   0   9  -9      155.23      169.48     38.84 o
   0   9  -9      155.23      136.79     43.34 o
   0   9  -8      549.90      417.55     61.67 o
   0   9  -8      549.90      538.13     84.72 o
   0   9  -7     4008.39     4491.83    176.60 o
   0   9  -7     4008.39     3961.35    200.95 o
   0   9  -6      132.30      134.41     43.68 o
   0   9  -6      132.30      145.01     32.24 o
   0  -9   6      132.30      119.29     28.32 o
   0   9  -5      726.91      674.03     81.00 o
   0  -9   5      726.91      751.82     61.54 o
   0   9  -5      726.91      819.46     71.81 o
   0  -9   4      170.65      153.01     28.85 o
   0   9  -4      170.65      190.61     49.04 o
   0   9  -3        0.20      -25.43     26.07 o
   0  -9   3        0.20       -8.07     13.03 o
   0  -9   2        4.99       13.20     13.09 o
   0   9  -2        4.99       12.47     24.04 o
   0  -9   1     2755.52     2924.82     93.59 o
   0   9  -1     2755.52     2884.24    167.98 o
   0   9   0       19.39       17.01     29.07 o
   0  -9   0       19.39       34.26     14.41 o
   0   9   1     3652.78     3918.13    190.56 o
   0  -9  -1     3652.78     3395.28     87.87 o
   0   9   2       27.30       24.28     27.41 o
   0  -9  -2       27.30       27.05      9.06 o
   0   9   3       81.59      102.17     45.40 o
   0   9   4     1863.56     1903.44    132.82 o
   0  -9  -5        8.74       16.04      9.53 o
   0   9   5        8.74       14.36     25.90 o
   0   9   6     1275.68     2106.27    152.86 o
   0   9   7     2551.10     2678.50    157.95 o
   0   9   8     1822.52     1933.16    139.76 o
   0   9   9        5.83      -18.88     35.19 o
   0   9  10     1480.30     1587.51    128.26 o
   0   9  11      518.23      517.11     71.55 o
   0   9  12     1469.91     1376.39    122.45 o
   0   9  13        7.47      153.66     55.52 o
   0   9  14      943.21     1185.66    116.17 o
   0   9  15      211.90      282.32     61.76 o
   0   9  16      812.11      927.78    107.12 o
   0   9  17      534.12      406.79     76.81 o
   0   9  18     2659.50     2487.84    181.58 o
   0   9  19       11.98       42.08     37.71 o
   0   9  20       16.87       79.35     50.93 o
   0   9  21       58.86      110.94     41.79 o
   0   9  22     1454.30     1406.12    149.62 o
   0   9  23        6.38      -22.78     34.10 o
   0   9  24     1440.28     1726.11    169.97 o
   0   9  25        6.99        2.36     34.21 o
   0   9  26      424.15      685.82    114.97 o
   0   9  27      358.09      426.38     90.53 o
   0  10 -21      163.71      211.30     64.00 o
   0  10 -20     1524.54     1617.86    158.49 o
   0  10 -19       61.47      122.63     47.19 o
   0  10 -18      584.83      584.56     90.08 o
   0  10 -18      584.83      654.86    108.75 o
   0  10 -17        6.21      -12.94     28.15 o
   0  10 -17        6.21       -6.72     35.43 o
   0  10 -16        4.44        6.29     32.37 o
   0  10 -16        4.44       24.08     29.80 o
   0  10 -15      299.58      247.12     69.90 o
   0  10 -15      299.58      263.07     62.54 o
   0  10 -14     1594.22     2041.70    154.94 o
   0  10 -14     1594.22     1596.92    168.62 o
   0  10 -13        0.80       36.62     38.90 o
   0  10 -13        0.80       -0.11     25.53 o
   0  10 -12     1599.44     1666.78    150.35 o
   0  10 -12     1599.44     1826.76    136.26 o
   0  10 -11      280.72      209.33     62.07 o
   0  10 -11      280.72      339.20     61.58 o
   0  10 -10      549.65      615.89     74.37 o
   0  10 -10      549.65      574.09     85.71 o
   0  10  -9      374.43      361.18     58.45 o
   0  10  -9      374.43      320.46     63.15 o
   0  10  -8     2824.39     2768.35    178.08 o
   0  10  -8     2824.39     3131.42    162.52 o
   0  10  -7      302.73      461.40     60.35 o
   0  10  -7      302.73      346.96     64.78 o
   0  10  -6     1385.33     1636.99    108.98 o
   0  10  -6     1385.33     1498.69    130.81 o
   0  10  -5      116.37       55.60     33.95 o
   0  10  -4       44.61       32.05     24.84 o
   0  10  -3      904.84      960.21    101.08 o
   0  10  -2       14.27      -52.21     35.06 o
   0  10  -1      806.50      697.31     88.69 o
   0  10   0      667.18      749.75     93.62 o
   0  10   1      162.26      117.61     45.66 o
   0  10   2      413.99      392.33     68.65 o
   0  10   3      905.19     1111.82    109.35 o
   0  10   4      123.95      179.68     48.42 o
   0  10   5     1293.74     1243.78    116.51 o
   0  10   6        4.42       90.94     43.35 o
   0  10   7      555.86     1116.17    113.65 o
   0  10   8     2173.67     2249.21    155.09 o
   0  10   9     1551.61     1579.40    131.96 o
   0  10  10      100.58      215.74     60.32 o
   0  10  11     4045.31     4326.79    223.18 o
   0  10  12       10.58       -3.20     35.40 o
   0  10  13       10.60      193.07     62.67 o
   0  10  14      112.48      179.04     50.11 o
   0  10  15       25.44      -55.11     39.64 o
   0  10  16      100.45       87.30     39.74 o
   0  10  17     1110.94     1200.61    135.66 o
   0  10  18        2.00       24.68     38.65 o
   0  10  19     1336.47     1303.70    134.85 o
   0  10  20       58.34      102.54     49.79 o
   0  10  21      316.16      338.02     82.01 o
   0  10  22      192.00      379.10     89.66 o
   0  10  23      380.39      531.54     96.74 o
   0  10  24       12.85       37.66     33.20 o
   0  10  25      364.55      387.89     92.86 o
   0  10  26      586.74      698.85    112.86 o
   0  11 -18        1.15      -45.95     45.29 o
   0  11 -17       68.74       62.09     54.17 o
   0  11 -16        5.25       71.27     49.34 o
   0  11 -15      162.05       97.00     48.07 o
   0  11 -14       94.12       59.52     41.75 o
   0  11 -13      535.95      547.88     91.99 o
   0  11 -12       71.61       61.28     44.88 o
   0  11 -11      885.58      882.39    109.38 o
   0  11 -10      717.59      632.02     99.30 o
   0  11  -9      325.68      425.42     76.97 o
   0  11  -8     1134.33     1146.69    121.96 o
   0  11  -7      131.22      171.76     50.47 o
   0  11  -6        0.07        2.31     26.31 o
   0  11  -5     1766.13     1780.23    147.48 o
   0  11  -4     3331.57     3475.75    203.33 o
   0  11  -3      631.66      713.31     91.92 o
   0  11  -2     2289.06     2480.70    171.63 o
   0  11  -1      210.60      172.98     50.72 o
   0  11   0       36.79       57.78     36.32 o
   0  11   1      173.56      260.03     60.41 o
   0  11   2     1335.16     1407.35    128.22 o
   0  11   3      445.19      398.01     72.49 o
   0  11   4     6584.94     6869.32    283.05 o
   0  11   5      546.07      639.92     93.34 o
   0  11   6     1026.45     1123.80    123.45 o
   0  11   7     1497.17     1462.21    134.85 o
   0  11   8     1310.58     1566.57    143.32 o
   0  11   9        2.99      -42.36     39.26 o
   0  11  10     2714.12     2912.86    190.28 o
   0  11  11      101.01       70.83     47.27 o
   0  11  12      157.67      249.42     65.56 o
   0  11  13      314.73      523.39    101.04 o
   0  11  14       26.53      101.42     49.38 o
   0  11  15      960.67      937.20    118.51 o
   0  11  16      471.53      550.53     94.62 o
   0  11  17        8.89       22.27     37.23 o
   0  11  18      915.04      936.40    120.53 o
   0  11  19      691.47      650.88    107.16 o
   0  11  20        1.94       16.73     43.85 o
   0  11  21     1409.62     1491.50    159.04 o
   0  11  22      269.79      253.32     77.95 o
   0  11  23      205.05      264.50     83.64 o
   0  11  24      165.56      109.77     55.91 o
   0  11  25      616.85      846.36    124.72 o
   0  12 -17       89.51      117.07     60.82 o
   0  12 -16        3.17        9.68     42.43 o
   0  12 -15      966.44      943.96    134.22 o
   0  12 -14      152.15      108.03     55.81 o
   0  12 -13       31.71       19.25     37.88 o
   0  12 -12      695.47      606.67    105.81 o
   0  12 -11      532.23      499.16     90.23 o
   0  12 -10        3.32       12.36     35.89 o
   0  12  -9      368.28      423.48     89.16 o
   0  12  -8       76.35       43.97     33.54 o
   0  12  -7      139.61      369.95     82.01 o
   0  12  -6      133.63      217.21     61.54 o
   0  12  -5      372.07      402.73     78.99 o
   0  12  -4      149.80       97.39     51.27 o
   0  12  -3      934.33      925.72    110.92 o
   0  12  -2      749.53      742.41     96.39 o
   0  12  -1      234.52      304.21     71.50 o
   0  12   0        1.36       46.32     38.34 o
   0  12   1       35.41       77.38     47.10 o
   0  12   2      371.80      269.72     62.14 o
   0  12   3      976.75     1043.60    119.88 o
   0  12   4       10.54      -34.67     39.63 o
   0  12   5      746.40      826.02    108.78 o
   0  12   6        8.68       73.73     47.34 o
   0  12   7      890.39      990.48    115.62 o
   0  12   8      690.65      649.13     99.99 o
   0  12   9      245.80      306.78     70.48 o
   0  12  10      135.43       92.61     48.87 o
   0  12  11      847.56     1035.87    123.26 o
   0  12  12      212.65      238.21     66.53 o
   0  12  13      399.88      392.13     82.86 o
   0  12  14     1389.07     1622.15    157.04 o
   0  12  15      464.57      445.84     85.50 o
   0  12  16      192.52      154.13     58.29 o
   0  12  17      255.95      232.86     69.86 o
   0  12  18        9.28        1.91     38.89 o
   0  12  19        1.50      -12.03     37.21 o
   0  12  20      812.15      677.87    116.49 o
   0  12  21      107.71      156.02     64.78 o
   0  12  22     1053.64     1210.36    154.44 o
   0  12  23        2.27      -46.73     51.49 o
   0  13 -14      213.00      200.88     69.61 o
   0  13 -13        1.07       -7.93     49.70 o
   0  13 -12      164.11       27.24     39.51 o
   0  13 -11       11.12       10.37     35.53 o
   0  13 -10     1114.56     1070.80    134.59 o
   0  13  -9        6.47      -14.64     47.57 o
   0  13  -8     1435.41     1404.29    150.94 o
   0  13  -7       81.23       62.93     44.29 o
   0  13  -6        6.50       70.75     45.77 o
   0  13  -5      523.34      520.80     91.57 o
   0  13  -4      404.71      524.39     90.76 o
   0  13  -3       10.71       17.82     33.83 o
   0  13  -2     1422.86     1395.86    142.96 o
   0  13  -1      123.59       77.34     40.28 o
   0  13   0      421.50      648.18    103.51 o
   0  13   1      409.89      416.97     86.60 o
   0  13   2      772.46      666.44    100.94 o
   0  13   3      288.92      317.21     72.69 o
   0  13   4      238.37      279.35     68.24 o
   0  13   5      669.26      747.40    107.00 o
   0  13   6      152.16      169.65     58.44 o
   0  13   7      998.80     1098.46    125.66 o
   0  13   8      171.33      163.13     62.35 o
   0  13   9      426.32      467.85     91.74 o
   0  13  10     1242.54     1190.99    136.61 o
   0  13  11       60.41       28.44     37.84 o
   0  13  12       73.45      160.01     68.63 o
   0  13  13      967.93     1173.71    140.15 o
   0  13  14       55.55       45.67     42.80 o
   0  13  15      684.14      846.70    126.22 o
   0  13  16      128.28       80.00     60.86 o
   0  13  17        2.90       30.49     55.23 o
   0  13  18       97.27      134.81     58.15 o
   0  13  19      715.81      728.56    123.45 o
   0  13  20       42.01      165.28     72.11 o
   0  13  21     1092.11     1234.64    153.30 o
   0  14 -11      121.78      149.55     64.00 o
   0  14 -10        0.56      -13.60     51.58 o
   0  14  -9      456.83      428.34     91.19 o
   0  14  -8       47.45      139.95     66.35 o
   0  14  -7      292.40      426.57     87.05 o
   0  14  -6      235.43      200.45     65.02 o
   0  14  -5       27.66       42.25     46.14 o
   0  14  -4      143.63      238.40     66.80 o
   0  14  -3      341.34      359.48     78.07 o
   0  14  -2      483.11      411.73     85.43 o
   0  14  -1      437.80      415.10     85.50 o
   0  14   0      297.05      433.68     87.16 o
   0  14   1      148.27      154.95     61.61 o
   0  14   2     1011.93      983.82    128.27 o
   0  14   3       75.66      192.68     61.05 o
   0  14   4        0.39      -55.39     51.89 o
   0  14   5        2.60      -59.12     46.66 o
   0  14   6      863.12      925.24    122.52 o
   0  14   7       15.76      -22.68     42.31 o
   0  14   8      523.16      629.51    107.25 o
   0  14   9        0.36      -71.84     58.86 o
   0  14  10      237.34      250.87     73.82 o
   0  14  11       40.66       69.17     39.62 o
   0  14  12      387.35      420.18     85.90 o
   0  14  13       15.16      -23.82     48.58 o
   0  14  14      617.59      576.22    102.49 o
   0  14  15      181.82      135.27     65.47 o
   0  14  16       79.92      101.65     44.46 o
   0  14  17        5.45      -10.47     47.75 o
   0  14  18       33.22       43.06     43.50 o
   0  14  19      526.85      616.76    119.45 o
   0  15  -7      779.87      884.06    128.31 o
   0  15  -6       24.90       46.82     44.88 o
   0  15  -5      146.09      165.10     48.86 o
   0  15  -4      184.53      189.62     58.82 o
   0  15  -3       20.10       25.98     41.70 o
   0  15  -2      190.40      122.82     56.16 o
   0  15  -1      434.50      440.79     92.62 o
   0  15   0       10.04      -25.49     40.69 o
   0  15   1      703.29      707.07    112.10 o
   0  15   2       11.05        3.27     35.12 o
   0  15   3      247.45      361.13     83.11 o
   0  15   4       99.38      133.21     64.93 o
   0  15   5       51.01      -17.11     51.21 o
   0  15   6        2.77      124.60     65.57 o
   0  15   7     1154.20     1542.85    169.80 o
   0  15   8        8.02      132.49     61.79 o
   0  15   9      510.58      579.21    106.99 o
   0  15  10        6.33       22.45     40.77 o
   0  15  11       48.39      132.42     65.67 o
   0  15  12      339.57      429.81    102.34 o
   0  15  13      459.19      589.41    110.43 o
   0  15  14       29.86       67.11     54.29 o
   0  15  15      356.03      456.05    104.03 o
   0  16   1       13.47       53.19     51.72 o
   0  16   2      293.21      303.33     86.23 o
   0  16   3        3.80       97.49     69.12 o
   0  16   4        0.57       78.76     60.25 o
   0  16   5      483.67      667.05    118.15 o
   0  16   6      391.02      408.41     93.49 o
   0  16   7      136.21      167.47     63.74 o
   0  16   8      481.23      535.45    108.55 o
  -1  15   8      292.43      325.97     84.33 o
  -1  15   7       90.78       75.62     44.68 o
  -1  15   6      324.57      396.33    102.16 o
  -1  15   5       32.29      -39.22     51.73 o
  -1  15   4      121.70      147.53     65.59 o
  -1  15   3       78.53       44.70     45.40 o
  -1  15   2      339.38      373.11     90.22 o
  -1  15   1        4.79      -38.70     50.95 o
  -1  15   0      292.94      302.94     83.08 o
  -1  14  14        3.13      -29.76     54.07 o
  -1  14  13     1025.49     1106.63    152.35 o
  -1  14  12        3.72      -52.33     60.43 o
  -1  14  11       93.51       -5.37     61.77 o
  -1  14  10       33.79      -23.84     58.19 o
  -1  14   9      157.08      257.86     85.39 o
  -1  14   8        1.78      -17.06     45.53 o
  -1  14   7     1272.59     1301.51    155.74 o
  -1  14   6      118.50       67.43     34.98 o
  -1  14   5      304.64      317.24     76.14 o
  -1  14   4      215.18      292.57     86.06 o
  -1  14   3       55.42      156.66     67.83 o
  -1  14   2       14.51       35.14     52.50 o
  -1  14   1      217.62      330.63     83.97 o
  -1  14   0        3.05       41.86     46.77 o
  -1  14  -1      331.14      315.22     76.84 o
  -1  14  -2      157.64      227.56     75.75 o
  -1  14  -3      225.72      271.11     75.24 o
  -1  14  -4      259.23      445.02     96.79 o
  -1  14  -5      264.76      158.95     48.76 o
  -1  14  -6       18.78       79.95     63.58 o
  -1  14  -7      191.84      142.66     62.06 o
  -1  13  18       94.65      260.13     84.21 o
  -1  13  17        6.27       93.90     52.62 o
  -1  13  16      168.41      110.97     54.39 o
  -1  13  15       48.55      124.06     55.77 o
  -1  13  14      622.76      775.90    113.76 o
  -1  13  13       32.31       46.58     50.02 o
  -1  13  12      960.65     1034.96    133.48 o
  -1  13  11       86.66       36.08     43.11 o
  -1  13  10      385.29      559.29     97.48 o
  -1  13   9      243.26      155.00     52.78 o
  -1  13   8     1006.10     1037.18    136.27 o
  -1  13   7      101.64       39.25     38.23 o
  -1  13   6      485.05      540.17     95.58 o
  -1  13   5      450.46      550.79     98.58 o
  -1  13   4      252.91      293.29     76.71 o
  -1  13   3     1771.80     1825.19    175.31 o
  -1  13   2      635.24      696.99    113.20 o
  -1  13   1      333.20      359.32     78.01 o
  -1  13   0      287.97      349.30     78.22 o
  -1  13  -1      802.70      856.82    116.79 o
  -1  13  -2        2.49      -74.04     49.36 o
  -1  13  -3      920.27      882.50    122.10 o
  -1  13  -4      125.33      107.22     51.65 o
  -1  13  -5     1437.90     1402.97    155.18 o
  -1  13  -6       76.78       17.89     42.66 o
  -1  13  -7      172.28      210.57     72.09 o
  -1  13  -8       27.89       20.09     34.20 o
  -1  13  -9      880.40      932.77    129.40 o
  -1  13 -10        9.29       26.49     47.22 o
  -1  13 -11      380.02      368.40     95.56 o
  -1  12  21      590.20      842.87    132.74 o
  -1  12  20       24.14       53.02     53.12 o
  -1  12  19      510.34      639.88    118.17 o
  -1  12  18       35.73       11.04     46.98 o
  -1  12  17       52.77       28.54     43.57 o
  -1  12  16       23.20       -6.79     40.63 o
  -1  12  15      621.83      668.53    107.29 o
  -1  12  14       11.53       50.02     34.83 o
  -1  12  13      210.79      264.52     73.83 o
  -1  12  12       17.97       76.72     50.72 o
  -1  12  11      124.37      113.16     67.43 o
  -1  12  10      737.68      754.85    113.76 o
  -1  12   9       78.76      105.46     49.24 o
  -1  12   8      664.67      733.09    109.29 o
  -1  12   7      140.37       95.27     42.97 o
  -1  12   6      246.39      173.14     56.79 o
  -1  12   5     1090.81     1234.85    139.33 o
  -1  12   4      178.10      218.73     67.34 o
  -1  12   3        1.20       80.77     57.33 o
  -1  12   2      831.59      924.82    119.12 o
  -1  12   1      981.66     1016.68    124.65 o
  -1  12   0        2.49      -12.04     32.21 o
  -1  12  -1       34.36       19.52     33.91 o
  -1  12  -2     1128.37     1249.74    136.77 o
  -1  12  -3      271.60      205.68     57.35 o
  -1  12  -4     1168.74     1140.24    130.41 o
  -1  12  -5        4.44       72.33     50.10 o
  -1  12  -6       22.80       -9.17     29.58 o
  -1  12  -7       78.52       23.53     29.27 o
  -1  12  -8     1701.22     1538.13    159.05 o
  -1  12  -9        7.49      -11.61     33.61 o
  -1  12 -10      464.55      425.79     88.99 o
   1 -12  10      464.55      355.36     76.71 o
  -1  12 -11        3.58       50.62     44.64 o
   1 -12  11        3.58       39.07     45.97 o
  -1  12 -12      277.77      198.31     71.90 o
   1 -12  12      277.77      264.16     66.13 o
  -1  12 -13      204.66      196.21     75.34 o
  -1  12 -14      120.67       -2.14     37.08 o
  -1  11  23      166.07      109.58     60.41 o
  -1  11  22      409.22      503.63    104.95 o
  -1  11  21      310.18      269.38     71.67 o
  -1  11  20      431.70      539.32    102.30 o
  -1  11  19      379.82      296.74     80.91 o
  -1  11  18      442.38      544.14     94.77 o
  -1  11  17     1800.22     1848.10    178.56 o
  -1  11  16      922.01      785.51    114.58 o
  -1  11  15      611.61      581.44     97.70 o
  -1  11  14      380.05      528.59     97.58 o
  -1  11  13      302.81      420.66     85.06 o
  -1  11  12       23.32       70.62     38.31 o
  -1  11  11     1930.93     1970.37    166.48 o
  -1  11  10       37.76       85.80     55.79 o
  -1  11   9      911.60      915.20    118.79 o
  -1  11   8      548.05      499.16     89.38 o
  -1  11   7      226.92      206.64     69.10 o
  -1  11   6       29.63       50.53     46.56 o
  -1  11   5     3764.81     4036.72    234.01 o
  -1  11   4      280.30      361.93     74.02 o
  -1  11   3     1708.50     1725.23    154.56 o
  -1  11   2        4.13       -9.02     32.00 o
  -1  11   1       27.48       50.34     29.47 o
  -1  11   0      565.10      594.19     88.30 o
  -1  11  -1      724.07      869.18    111.53 o
  -1  11  -2      175.45      305.02     66.79 o
   1 -11   2      175.45      162.06     53.44 o
  -1  11  -3      960.60      940.86    114.67 o
   1 -11   3      960.60      844.94    114.16 o
  -1  11  -4      253.05      424.16     83.09 o
   1 -11   4      253.05      435.22     83.86 o
   1 -11   5       58.42      131.16     48.33 o
  -1  11  -5       58.42       16.99     32.33 o
   1 -11   6      269.81      117.59     45.33 o
  -1  11  -6      269.81      285.53     65.92 o
  -1  11  -7       45.06      -12.50     32.36 o
   1 -11   7       45.06       30.77     40.98 o
   1 -11   8      234.00      217.81     57.91 o
  -1  11  -8      234.00      267.83     64.02 o
  -1  11  -9      625.44      618.18    100.38 o
   1 -11   9      625.44      577.71     98.20 o
  -1  11 -10      107.28      108.08     51.94 o
   1 -11  10      107.28       71.69     39.83 o
   1 -11  11      828.59      717.11    106.78 o
  -1  11 -11      828.59      748.20    109.04 o
  -1  11 -12      579.35      579.13    102.65 o
   1 -11  12      579.35      552.89     96.72 o
  -1  11 -13       38.50      -25.09     31.25 o
   1 -11  13       38.50       12.67     32.61 o
   1 -11  14      427.78      365.09     77.89 o
  -1  11 -14      427.78      373.57     91.14 o
   1 -11  15      192.73      189.23     57.36 o
  -1  11 -15      192.73      196.50     69.50 o
  -1  11 -16       22.93       13.32     41.33 o
   1 -11  16       22.93       50.63     30.79 o
  -1  11 -17      300.10      316.46     81.05 o
   1 -11  17      300.10      184.01     65.54 o
  -1  10  24      221.43      268.34     73.12 o
  -1  10  23       65.28      105.13     61.64 o
  -1  10  22      700.61      737.23    118.50 o
  -1  10  21      415.16      449.58     98.01 o
  -1  10  20       24.38      -27.67     35.18 o
  -1  10  19      306.32      337.08     93.34 o
  -1  10  18      846.27      845.46    111.78 o
  -1  10  17      111.52       80.09     46.64 o
  -1  10  16     1286.61     1199.72    143.43 o
  -1  10  15       17.37       55.80     45.52 o
  -1  10  14      581.78      717.81    103.19 o
  -1  10  13       81.47       36.65     36.82 o
  -1  10  12      745.78      867.55    112.89 o
  -1  10  11      268.93      230.52     61.82 o
  -1  10  10      983.53     1098.86    122.64 o
  -1  10   9        9.82       45.25     45.18 o
  -1  10   8      593.65      577.62     87.11 o
  -1  10   7      785.47      762.03     98.31 o
  -1  10   6       20.58       58.68     44.79 o
  -1  10   5       26.77       -7.58     40.48 o
  -1  10   4     4635.16     4925.04    246.12 o
  -1  10   3       69.15       49.14     42.28 o
  -1  10   2      378.78      427.28     77.44 o
  -1  10   1      380.09      373.30     69.74 o
   1 -10  -1      380.09      303.42     69.05 o
   1 -10   0        0.54       33.47     34.77 o
  -1  10   0        0.54       22.60     27.62 o
   1 -10   1     1062.29      910.83    111.87 o
  -1  10  -1     1062.29     1066.80    113.43 o
   1 -10   2      926.10      948.31    111.28 o
  -1  10  -2      926.10     1094.06    119.33 o
   1 -10   3      254.83      301.21     74.35 o
  -1  10  -3      254.83      298.99     74.93 o
  -1  10  -4      682.36      648.57     89.07 o
   1 -10   4      682.36      578.08     86.16 o
  -1  10  -5     1658.20     1593.72    138.43 o
   1 -10   5     1658.20     1382.16    133.49 o
   1 -10   6       80.38       36.07     28.86 o
  -1  10  -6       80.38       77.78     40.98 o
  -1  10  -7     1419.12     1507.90    141.89 o
   1 -10   7     1419.12     1352.92    134.96 o
   1 -10   8        7.32      -65.78     44.91 o
  -1  10  -8        7.32        1.15     31.87 o
  -1  10  -9      160.91      183.09     55.47 o
   1 -10   9      160.91      113.05     46.14 o
   1 -10  10     1027.58      928.31    117.04 o
  -1  10 -10     1027.58     1018.52    121.26 o
   1 -10  11      122.74      137.42     53.68 o
  -1  10 -11      122.74      191.62     63.76 o
  -1  10 -12      230.62      188.64     71.37 o
   1 -10  12      230.62      196.77     64.42 o
   1 -10  13     2339.43     2128.21    175.20 o
  -1  10 -13     2339.43     2346.77    189.34 o
   1 -10  14       65.34       95.50     43.43 o
  -1  10 -14       65.34       92.64     53.51 o
  -1  10 -15      105.73       54.06     36.86 o
   1 -10  15      105.73      132.23     51.78 o
   1 -10  16      152.39      126.51     54.01 o
  -1  10 -16      152.39       95.41     59.31 o
   1 -10  17       21.74       10.70     31.34 o
  -1  10 -17       21.74      -52.02     50.13 o
  -1  10 -18       30.65        8.48     39.25 o
   1 -10  18       30.65       63.02     45.64 o
  -1  10 -19      386.24      374.95    107.37 o
  -1   9  26      232.79      246.03     81.76 o
  -1   9  25      258.10      317.71     88.57 o
  -1   9  24      321.71      318.26     78.37 o
  -1   9  23      955.73     1135.97    137.88 o
  -1   9  22      268.98      243.60     76.96 o
  -1   9  21      387.92      346.79     77.65 o
  -1   9  20      140.65       58.07     42.35 o
  -1   9  19      620.26      661.20    103.93 o
  -1   9  18       26.13      -91.74     61.16 o
  -1   9  17     5649.00     6137.33    290.21 o
  -1   9  16      137.01      139.08     54.96 o
  -1   9  15      461.25      549.27     86.80 o
  -1   9  14        7.71        5.93     40.32 o
  -1   9  13     1663.81     1647.23    142.17 o
  -1   9  12      577.85      732.93    101.13 o
  -1   9  11     2111.00     2177.42    165.66 o
  -1   9  10      257.30      243.33     53.32 o
  -1   9   9     2689.04     2748.40    176.87 o
  -1   9   8      358.48      371.76     66.67 o
  -1   9   7       26.78       30.93     40.59 o
  -1   9   6     1829.37     1926.20    148.72 o
  -1   9   5      792.07      725.06     91.66 o
  -1   9   4      517.66      463.69     83.02 o
  -1   9   3     2390.76     2576.88    167.48 o
   1  -9  -3     2390.76     2344.05    158.90 o
   1  -9  -2      836.31      615.78     83.12 o
  -1   9   2      836.31      807.99     97.15 o
   1  -9  -1        1.84      -22.58     27.44 o
  -1   9   1        1.84      -26.20     32.24 o
   1  -9   0     1871.30     1703.39    137.27 o
  -1   9   0     1871.30     1820.15    139.97 o
  -1   9  -1      230.83      284.25     56.28 o
   1  -9   1      230.83      232.06     51.66 o
   1  -9   2      407.58      411.25     71.57 o
  -1   9  -2      407.58      461.81     74.05 o
   1  -9   3      518.65      485.08     80.58 o
  -1   9  -3      518.65      486.45     77.21 o
   1  -9   4      533.46      510.48     75.63 o
  -1   9  -4      533.46      635.47     85.77 o
   1  -9   5       14.78        2.87     27.18 o
  -1   9  -5       14.78       14.50     28.38 o
  -1   9  -6     2755.38     2822.91    178.27 o
   1  -9   6     2755.38     2621.06    174.71 o
   1  -9   7       55.27       41.29     31.59 o
  -1   9  -7       55.27       52.65     31.55 o
   1  -9   8     1297.19     1271.20    120.96 o
  -1   9  -8     1297.19     1327.82    126.18 o
  -1   9  -9      115.73      130.90     42.80 o
   1  -9   9      115.73       31.45     29.09 o
  -1   9 -10       42.05       45.02     29.21 o
   1  -9  10       42.05      -24.76     30.48 o
  -1   9 -11      560.94      793.82     79.32 o
   1  -9  11      560.94      859.65    107.30 o
  -1   9 -11      560.94      733.60    103.87 o
   1  -9  12     2284.94     2131.28    160.96 o
  -1   9 -12     2284.94     2224.53    172.35 o
  -1   9 -12     2284.94     2315.85    144.18 o
   1  -9  13       50.33       62.74     40.16 o
  -1   9 -13       50.33       59.06     27.73 o
  -1   9 -13       50.33      -41.54     30.24 o
   1  -9  14      636.70      681.92     94.59 o
  -1   9 -14      636.70      625.05     97.10 o
  -1   9 -14      636.70      752.99     87.19 o
  -1   9 -15      427.77      399.27     67.82 o
  -1   9 -15      427.77      407.46     80.19 o
   1  -9  15      427.77      353.91     71.31 o
  -1   9 -16      531.45      377.43     83.31 o
   1  -9  16      531.45      461.01     77.84 o
  -1   9 -16      531.45      454.26     74.06 o
   1  -9  17      424.11      341.33     69.25 o
  -1   9 -17      424.11      472.69     77.38 o
  -1   9 -17      424.11      492.02    104.67 o
  -1   9 -18      162.87      193.19     72.59 o
   1  -9  18      162.87      172.87     54.22 o
  -1   9 -18      162.87      237.90     58.72 o
  -1   9 -19       42.62       64.57     58.06 o
  -1   9 -19       42.62      -15.44     31.19 o
  -1   9 -20      306.43      320.45     69.41 o
  -1   9 -21      388.73      310.96     68.27 o
  -1   9 -22       73.04      122.64     50.95 o
  -1   8  27        0.85      -37.76     49.58 o
  -1   8  26      146.72      204.86     72.10 o
  -1   8  25       32.03       16.64     48.86 o
  -1   8  24     2322.93     2644.20    209.34 o
  -1   8  23       64.47      182.56     69.20 o
  -1   8  22      702.33      635.17    105.41 o
  -1   8  21       86.78      125.13     57.74 o
  -1   8  20       53.60       84.83     35.52 o
  -1   8  19      335.50      397.84     78.69 o
  -1   8  18       86.87      197.22     53.59 o
  -1   8  17      243.22      230.03     59.42 o
  -1   8  16      498.32      643.30     99.73 o
  -1   8  15      582.16      572.65     86.95 o
  -1   8  14        1.75       -6.20     28.20 o
  -1   8  13     1040.39     1123.40    109.89 o
  -1   8  12       25.53       42.45     40.09 o
  -1   8  11     1657.61     1661.47    134.41 o
  -1   8  10     2996.12     3120.39    181.97 o
  -1   8   9      913.72     1011.57    109.25 o
  -1   8   8       76.88      128.85     34.59 o
  -1   8   7     3878.05     3935.29    199.00 o
  -1   8   6      339.76      305.96     62.35 o
   1  -8  -5     2358.42     2193.01    150.44 o
  -1   8   5     2358.42     2366.05    153.65 o
  -1   8   4      235.39      201.43     53.29 o
   1  -8  -4      235.39      149.83     46.86 o
  -1   8   3      883.29      914.17     95.19 o
   1  -8  -3      883.29      855.41     90.08 o
  -1   8   2     1071.65     1109.04    102.79 o
   1  -8  -2     1071.65     1012.23     97.19 o
   1  -8  -1     6950.93     6656.51    252.72 o
  -1   8   1     6950.93     7158.93    260.47 o
   1  -8   0      241.76      280.93     51.65 o
  -1   8   0      241.76      307.56     58.31 o
  -1   8  -1     1855.57     1875.93    135.16 o
   1  -8   1     1855.57     1750.55    132.13 o
  -1   8  -2       67.25       78.38     35.37 o
  -1   8  -2       67.25       86.64     15.60 o
   1  -8   2       67.25       68.53     40.51 o
  -1   8  -3      379.70      486.11     79.96 o
  -1   8  -3      379.70      314.86     39.11 o
   1  -8   3      379.70      361.16     69.08 o
   1  -8   4      685.15      712.94     83.36 o
  -1   8  -4      685.15      673.09     81.26 o
  -1   8  -4      685.15      668.48     51.38 o
   1  -8   5     1102.58     1064.78    104.39 o
  -1   8  -5     1102.58     1153.84    112.45 o
  -1   8  -5     1102.58     1141.57     72.18 o
  -1   8  -6        0.18       -3.98     11.96 o
   1  -8   6        0.18       31.21     33.29 o
  -1   8  -6        0.18       16.17     32.27 o
  -1   8  -7     3327.69     3259.27    185.54 o
  -1   8  -7     3327.69     3433.11    137.02 o
   1  -8   7     3327.69     3108.33    177.17 o
  -1   8  -8        3.88       -2.56     16.56 o
   1  -8   8        3.88       17.82     24.66 o
  -1   8  -8        3.88        2.79     25.03 o
   1  -8   9      987.33      943.39     98.65 o
  -1   8  -9      987.33      994.83     79.84 o
  -1   8  -9      987.33      889.48    101.19 o
  -1   8 -10     1530.19     1766.36    120.94 o
  -1   8 -10     1530.19     1721.51    148.84 o
   1  -8  10     1530.19     1378.51    134.94 o
  -1   8 -11     1435.51     1256.49    125.50 o
  -1   8 -11     1435.51     1489.13    106.09 o
   1  -8  11     1435.51     1318.21    118.29 o
  -1   8 -12      104.78       75.03     31.18 o
   1  -8  12      104.78      137.85     48.32 o
  -1   8 -12      104.78       88.75     49.93 o
  -1   8 -13     1665.15     1382.30    142.55 o
   1  -8  13     1665.15     1539.67    129.07 o
  -1   8 -13     1665.15     1761.28    128.29 o
  -1   8 -14      459.41      456.14     67.38 o
   1  -8  14      459.41      442.29     70.35 o
  -1   8 -14      459.41      493.18     86.65 o
  -1   8 -15     1976.07     2136.81    173.20 o
  -1   8 -15     1976.07     2189.48    150.41 o
   1  -8  15     1976.07     1846.48    149.68 o
   1  -8  16      311.89      295.81     62.89 o
  -1   8 -16      311.89      357.04     64.58 o
  -1   8 -16      311.89      247.74     77.74 o
  -1   8 -17      544.62      497.04    102.32 o
  -1   8 -17      544.62      424.39     78.06 o
   1  -8  17      544.62      476.81     83.06 o
   1  -8  18      759.47      697.79     96.29 o
  -1   8 -18      759.47      715.44     96.97 o
  -1   8 -18      759.47      725.25    112.88 o
   1  -8  19      549.54      500.70     82.66 o
  -1   8 -19      549.54      561.59     83.11 o
  -1   8 -20      207.84      218.81     63.19 o
  -1   8 -21      510.61      517.24     88.18 o
  -1   8 -22      304.28      308.02     69.64 o
  -1   8 -23       11.98       58.38     46.26 o
  -1   8 -24     1009.86      842.09    121.05 o
  -1   7  28       42.54       63.02     57.42 o
  -1   7  27       47.88       66.66     52.81 o
  -1   7  26      106.79      186.40     63.26 o
  -1   7  25      662.24      584.35    118.23 o
  -1   7  24       59.26       51.80     54.70 o
  -1   7  23     1657.00     1663.13    165.59 o
  -1   7  22      177.05      242.88     59.11 o
  -1   7  21       86.80      155.95     55.11 o
  -1   7  20     1069.43      942.37    121.78 o
  -1   7  19      103.11      158.74     54.87 o
  -1   7  18      573.41      624.90    102.30 o
  -1   7  17     2102.71     2453.67    178.11 o
  -1   7  16     1046.46     1169.29    118.48 o
  -1   7  15     1103.77     1074.63    111.79 o
  -1   7  14     2898.60     2876.96    178.26 o
  -1   7  13       32.42       97.48     36.75 o
  -1   7  12     1476.40     1521.05    124.07 o
   1  -7 -11     1718.64     1581.50     64.72 o
  -1   7  11     1718.64     1595.94    127.68 o
   1  -7 -10      731.34      873.99     44.82 o
  -1   7  10      731.34      990.49    103.80 o
  -1   7   9       44.98       29.88      7.29 o
  -1   7   9       44.98       44.17     34.15 o
  -1   7   8     1501.22     1561.18    119.65 o
  -1   7   7       49.83       78.52     35.35 o
  -1   7   7       49.83       52.36     11.29 o
   1  -7  -6     1375.64     1224.74    100.32 o
  -1   7   6     1375.64     1407.18    111.28 o
  -1   7   6     1375.64     1177.51     34.68 o
  -1   7   5       15.33      -23.39     28.72 o
   1  -7  -5       15.33       -8.59     21.94 o
  -1   7   4      298.89      321.63     59.22 o
   1  -7  -4      298.89      210.83     46.88 o
   1  -7  -3      479.52      731.54     79.71 o
  -1   7   3      479.52      602.91     80.99 o
  -1   7   2     1308.16     1288.12    105.06 o
   1  -7  -2     1308.16     1319.43    106.87 o
  -1   7   1      567.78      593.47     74.04 o
   1  -7  -1      567.78      587.86     68.76 o
   1  -7   0     1091.61      871.03     36.41 o
  -1   7   0     1091.61     1001.34     93.29 o
  -1   7   0     1091.61      964.89     35.00 o
   1  -7   0     1091.61     1006.54     93.21 o
   1  -7   1        3.18       -0.05      6.47 o
  -1   7  -1        3.18       -3.07      6.44 o
  -1   7  -1        3.18      -37.56     29.50 o
   1  -7   1        3.18      -31.41     26.71 o
  -1   7  -2     1158.26     1256.13    103.61 o
  -1   7  -2     1158.26     1290.29     56.89 o
   1  -7   2     1158.26     1279.01    101.94 o
   1  -7   2     1158.26     1105.72     37.99 o
  -1   7  -3     2850.21     2902.39     95.67 o
   1  -7   3     2850.21     2919.62    156.49 o
  -1   7  -3     2850.21     2794.37    156.61 o
  -1   7  -4     1487.63     1526.74    115.62 o
   1  -7   4     1487.63     1474.43    114.24 o
  -1   7  -4     1487.63     1584.76     75.62 o
   1  -7   5      254.55      262.93     49.63 o
  -1   7  -5      254.55      302.03     54.67 o
  -1   7  -5      254.55      229.74     32.01 o
  -1   7  -6      977.02      879.96     90.80 o
  -1   7  -6      977.02     1012.66     68.64 o
   1  -7   6      977.02      839.15     85.54 o
  -1   7  -7       61.64       73.53     31.22 o
  -1   7  -7       61.64       54.57     19.63 o
   1  -7   7       61.64       28.87     22.01 o
  -1   7  -8      383.61      368.38     64.00 o
   1  -7   8      383.61      415.27     61.39 o
  -1   7  -8      383.61      367.34     49.60 o
  -1   7  -9     1485.54     1598.53    130.40 o
  -1   7  -9     1485.54     1352.65     94.43 o
   1  -7   9     1485.54     1242.84    105.07 o
  -1   7 -10      540.82      582.01     62.92 o
   1  -7  10      540.82      490.33     65.30 o
  -1   7 -10      540.82      526.76     78.38 o
  -1   7 -11     1556.65     1679.26    111.22 o
   1  -7  11     1556.65     1460.36    116.81 o
  -1   7 -11     1556.65     1572.68    135.98 o
  -1   7 -12      299.57      230.70     56.68 o
   1  -7  12      299.57      250.30     55.01 o
  -1   7 -12      299.57      214.38     44.90 o
  -1   7 -13       15.35       64.23     37.21 o
  -1   7 -13       15.35       11.28     18.23 o
   1  -7  13       15.35       38.31     28.74 o
  -1   7 -14      345.03      403.14     63.89 o
  -1   7 -14      345.03      343.91     72.22 o
   1  -7  14      345.03      315.63     57.63 o
  -1   7 -15     1200.70     1154.43    104.38 o
  -1   7 -15     1200.70     1324.51    135.02 o
   1  -7  15     1200.70     1096.61    104.83 o
  -1   7 -16      320.50      343.75     60.12 o
  -1   7 -16      320.50      405.26     80.48 o
   1  -7  16      320.50      449.15     71.29 o
   1  -7  17      604.64      534.42     79.07 o
  -1   7 -17      604.64      587.39     82.24 o
  -1   7 -17      604.64      714.37    103.60 o
   1  -7  18      344.48      422.26     70.24 o
  -1   7 -18      344.48      356.04     72.73 o
  -1   7 -18      344.48      429.08     87.59 o
   1  -7  19       79.69      159.32     51.83 o
  -1   7 -19       79.69      109.34     47.30 o
  -1   7 -20       25.17       55.09     33.40 o
  -1   7 -21      219.53      264.79     64.54 o
  -1   7 -22      129.01      145.85     53.69 o
  -1   7 -23     2029.55     2076.21    185.95 o
  -1   7 -24       38.53       66.51     40.67 o
  -1   7 -25      475.80      478.53     91.89 o
   1  -6 -23       22.74       33.74     25.51 o
   1  -6 -22       42.66       67.95     40.46 o
   1  -6 -21     2440.11     2561.03    169.48 o
   1  -6 -20       49.58       19.32     22.86 o
  -1   6  20       49.58       90.08     46.10 o
  -1   6  19     2904.66     3124.49    203.61 o
   1  -6 -19     2904.66     2922.82    168.79 o
  -1   6  18     1306.26     1221.44    127.99 o
   1  -6 -18     1306.26     1205.22    103.49 o
  -1   6  17      411.63      473.08     77.06 o
   1  -6 -17      411.63      498.69     64.92 o
   1  -6 -16      387.08      316.99     48.81 o
  -1   6  16      387.08      443.39     81.39 o
   1  -6 -15     2642.92     2135.01    118.56 o
  -1   6  15     2642.92     2474.85    168.87 o
   1  -6 -14       22.01       -2.48     14.27 o
  -1   6  14       22.01       24.83     31.76 o
   1  -6 -13     4961.68     4212.40    142.54 o
  -1   6  13     4961.68     5234.54    219.62 o
   1  -6 -12       12.74        2.25     11.63 o
  -1   6  12       12.74        1.20     23.35 o
   1  -6 -11     1027.72     1095.84     63.06 o
  -1   6  11     1027.72      740.66     99.93 o
  -1   6  10       87.79      107.49     37.49 o
   1  -6 -10       87.79      108.97     19.18 o
  -1   6   9     2149.47     1904.46    128.47 o
   1  -6  -9     2149.47     2085.04     68.18 o
  -1   6   8      732.37      778.06     80.04 o
   1  -6  -8      732.37      724.80     34.69 o
  -1   6   7    10494.26    11401.43    296.03 o
   1  -6  -7    10494.26     9866.71    264.50 o
   1  -6  -6      209.52      169.90     33.27 o
  -1   6   6      209.52      211.24     20.63 o
  -1   6   6      209.52      242.53     45.38 o
   1  -6  -5     2333.97     2228.47    124.74 o
  -1   6   5     2333.97     2279.38     55.03 o
  -1   6   5     2333.97     2242.14     55.22 o
  -1   6   5     2333.97     2558.02    138.66 o
  -1   6   4     4300.32     4454.51    188.07 o
   1  -6  -4     4300.32     4592.42    182.52 o
   1  -6  -3      942.17      877.95     78.67 o
  -1   6   3      942.17      963.67     86.23 o
  -1   6   2     1133.52     1190.99    101.33 o
   1  -6  -2     1133.52     1338.74    109.67 o
  -1   6   1     1598.94     1424.05    102.80 o
   1  -6  -1     1598.94     1519.24    103.73 o
   1  -6   0      214.24      244.70     41.55 o
  -1   6   0      214.24      203.77     16.68 o
  -1   6   0      214.24      268.56     45.00 o
   1  -6   0      214.24      217.10     19.39 o
  -1   6  -1     7057.11     6962.04    223.89 o
   1  -6   1     7057.11     6962.16    219.33 o
  -1   6  -1     7057.11     7251.27    116.69 o
   1  -6   1     7057.11     7105.96    124.49 o
   1  -6   1     7057.11     6357.11     88.46 o
  -1   6  -2     1317.44     1161.10     98.52 o
   1  -6   2     1317.44     1241.46     93.30 o
  -1   6  -2     1317.44     1345.54     57.35 o
   1  -6   2     1317.44     1265.40     47.13 o
   1  -6   3      118.45       92.51     31.88 o
  -1   6  -3      118.45      115.26     37.57 o
  -1   6  -3      118.45      106.12     19.66 o
  -1   6  -4     2077.81     2166.89    127.07 o
   1  -6   4     2077.81     2063.02    124.68 o
  -1   6  -4     2077.81     2085.02     86.00 o
  -1   6  -5     3334.41     3459.87    118.40 o
  -1   6  -5     3334.41     3373.65    161.82 o
   1  -6   5     3334.41     3335.41    154.78 o
  -1   6  -6      900.59      832.86     62.67 o
  -1   6  -6      900.59      886.46     85.31 o
   1  -6   6      900.59      887.94     81.00 o
  -1   6  -7      638.60      595.13     56.15 o
  -1   6  -7      638.60      655.61     74.29 o
   1  -6   7      638.60      551.90     65.08 o
  -1   6  -8      278.99      234.80     47.15 o
  -1   6  -8      278.99      198.65     35.73 o
   1  -6   8      278.99      249.29     45.67 o
  -1   6  -9      725.80      763.48     70.78 o
  -1   6  -9      725.80      725.23     88.66 o
   1  -6   9      725.80      699.30     73.52 o
   1  -6  10     5774.52     5694.00    214.00 o
  -1   6 -10     5774.52     5559.43    232.51 o
  -1   6 -10     5774.52     5600.06    194.06 o
  -1   6 -11      125.63      112.91     34.64 o
   1  -6  11      125.63      176.99     43.17 o
  -1   6 -11      125.63      113.74     42.39 o
  -1   6 -12      941.75      858.65     82.91 o
   1  -6  12      941.75     1132.67     99.78 o
  -1   6 -12      941.75     1039.57    109.20 o
  -1   6 -13       58.56       16.36     22.97 o
  -1   6 -13       58.56       33.51     22.04 o
   1  -6  13       58.56       73.88     36.70 o
   1  -6  14      347.85      394.95     62.14 o
  -1   6 -14      347.85      298.06     53.15 o
  -1   6 -14      347.85      310.29     67.99 o
   1  -6  15       52.35       71.77     32.94 o
  -1   6 -15       52.35       48.17     26.12 o
  -1   6 -15       52.35       59.41     32.85 o
  -1   6 -16     2815.04     2872.26    171.03 o
  -1   6 -16     2815.04     3017.95    192.59 o
   1  -6  16     2815.04     2582.82    158.38 o
   1  -6  17      140.25      107.67     42.21 o
  -1   6 -17      140.25      132.83     48.19 o
  -1   6 -17      140.25       18.64     41.30 o
   1  -6  18      332.12      259.67     54.84 o
  -1   6 -18      332.12      367.99     66.28 o
  -1   6 -19       75.93        6.89     28.24 o
   1  -6  19       75.93       45.45     28.48 o
   1  -6  20      109.02      108.11     34.37 o
  -1   6 -20      109.02       87.07     44.61 o
  -1   6 -21        9.73       21.41     28.57 o
  -1   6 -22     1096.77      961.40    122.54 o
  -1   6 -23       12.53       40.42     27.73 o
  -1   6 -24      541.54      513.91     99.26 o
  -1   6 -25       22.35       19.72     28.92 o
  -1   6 -26       10.64       21.58     39.87 o
   1  -5 -29      306.31      172.87     68.52 o
   1  -5 -28      666.03      618.71    104.51 o
   1  -5 -27       26.05       11.63     33.39 o
   1  -5 -26      833.97      872.43    121.00 o
   1  -5 -25      175.06      277.95     84.18 o
   1  -5 -24      249.61      214.91     61.29 o
   1  -5 -23      228.25      249.89     66.76 o
   1  -5 -22      350.90      368.26     84.64 o
   1  -5 -21      550.66      419.88     81.80 o
   1  -5 -20     1142.45     1095.86    122.60 o
   1  -5 -19      685.08      513.78     81.77 o
   1  -5 -18     1004.33      641.45     87.22 o
   1  -5 -17      305.29      195.54     52.02 o
   1  -5 -16        5.50      -32.99     25.96 o
  -1   5  15        5.96       -8.64     24.90 o
   1  -5 -15        5.96        6.93     15.03 o
   1  -5 -14     2095.29     1540.88    103.76 o
  -1   5  14     2095.29     1814.76    137.52 o
  -1   5  13        4.76       41.77     27.71 o
   1  -5 -13        4.76       -9.06     13.95 o
  -1   5  12     1924.53     2040.87    132.45 o
   1  -5 -12     1924.53     1755.29     93.45 o
   1  -5 -11     1208.31     1107.56     66.43 o
  -1   5  11     1208.31     1000.33     97.39 o
   1  -5 -10      734.31     1006.69     61.11 o
  -1   5  10      734.31      782.03     91.97 o
  -1   5   9     1192.03     1155.01     90.44 o
   1  -5  -9     1192.03     1004.01     54.02 o
  -1   5   8      433.65      470.47     57.10 o
   1  -5  -8      433.65      385.16     48.92 o
   1  -5  -8      433.65      398.45     30.59 o
  -1   5   7      502.64      494.85     31.59 o
   1  -5  -7      502.64      568.03     32.62 o
  -1   5   7      502.64      455.03     56.75 o
   1  -5  -7      502.64      513.55     55.65 o
  -1   5   6     6856.36     6812.83    211.13 o
   1  -5  -6     6856.36     6697.02    198.45 o
  -1   5   6     6856.36     5633.83     94.20 o
  -1   5   5     1680.30     1614.80    104.19 o
   1  -5  -5     1680.30     1684.99     99.24 o
  -1   5   5     1680.30     1676.87     57.60 o
  -1   5   4      807.99      796.35     35.86 o
  -1   5   4      807.99      804.68     73.49 o
   1  -5  -4      807.99      853.50     70.01 o
  -1   5   3     4718.45     5392.18    186.88 o
   1  -5  -3     4718.45     4851.16    175.80 o
   1  -5  -2      958.63      910.66     74.12 o
  -1   5   2      958.63      797.02     27.35 o
  -1   5   2      958.63      949.64     76.85 o
  -1   5   1     1422.36     1306.59     34.81 o
   1  -5  -1     1422.36     1349.53     89.14 o
  -1   5   1     1422.36     1319.22     92.95 o
  -1   5   1     1422.36     1365.66     37.38 o
  -1   5   0     1598.74     1537.18     98.94 o
  -1   5   0     1598.74     1665.33     49.67 o
   1  -5   0     1598.74     1548.53     52.38 o
   1  -5   0     1598.74     1521.79     43.79 o
  -1   5   0     1598.74     1593.30     43.24 o
   1  -5   0     1598.74     1651.24     99.27 o
  -1   5  -1      157.03      129.13     33.15 o
  -1   5  -1      157.03      139.12     17.46 o
   1  -5   1      157.03      122.87     14.18 o
   1  -5   1      157.03      136.97     30.70 o
   1  -5   1      157.03      147.44     17.90 o
  -1   5  -2      398.15      408.15     31.72 o
   1  -5   2      398.15      392.27     29.27 o
  -1   5  -2      398.15      329.59     49.14 o
   1  -5   2      398.15      405.06     51.04 o
   1  -5   2      398.15      379.44     32.96 o
  -1   5  -3    14955.38    15054.53    312.23 o
  -1   5  -3    14955.38    14837.52    210.62 o
   1  -5   3    14955.38    14926.85    299.21 o
  -1   5  -4      553.89      857.08     78.52 o
   1  -5   4      553.89      554.61     74.75 o
  -1   5  -4      553.89      771.50     52.11 o
  -1   5  -5     2769.58     2596.28    100.80 o
  -1   5  -5     2769.58     2810.93    139.64 o
   1  -5   5     2769.58     2514.60    132.41 o
   1  -5   6      253.73      265.36     41.58 o
  -1   5  -6      253.73      307.61     48.06 o
  -1   5  -6      253.73      265.57     35.66 o
  -1   5  -7     1368.52     1321.72     99.80 o
  -1   5  -7     1368.52     1333.43     82.10 o
   1  -5   7     1368.52     1387.70     97.29 o
  -1   5  -8      374.00      385.39     46.41 o
  -1   5  -8      374.00      393.72     54.46 o
   1  -5   8      374.00      369.74     51.62 o
  -1   5  -9     4561.93     4313.12    159.56 o
   1  -5   9     4561.93     4525.64    175.60 o
  -1   5  -9     4561.93     4340.95    186.55 o
   1  -5  10       37.19       41.49     23.71 o
  -1   5 -10       37.19       24.34     22.99 o
  -1   5 -10       37.19        3.62     19.35 o
  -1   5 -11     3064.20     3049.61    163.85 o
  -1   5 -11     3064.20     3038.09    147.06 o
   1  -5  11     3064.20     2850.43    142.36 o
  -1   5 -12       30.29       49.73     35.21 o
  -1   5 -12       30.29       46.18     30.63 o
   1  -5  12       30.29       45.34     36.39 o
   1  -5  13       15.50      -14.30     23.99 o
  -1   5 -13       15.50       15.95     17.24 o
  -1   5 -13       15.50       -6.99     24.67 o
   1  -5  14      853.85      809.41     79.60 o
  -1   5 -14      853.85      784.72     93.75 o
  -1   5 -14      853.85      952.01     90.21 o
  -1   5 -15     1353.85     1307.25    121.63 o
   1  -5  15     1353.85     1228.65    103.75 o
  -1   5 -15     1353.85     1395.50    112.96 o
  -1   5 -16       23.61       28.13     23.09 o
   1  -5  16       23.61       58.22     36.78 o
  -1   5 -16       23.61       22.08     33.62 o
   1  -5  17     3124.78     2955.43    161.15 o
  -1   5 -17     3124.78     3197.38    184.08 o
  -1   5 -18      117.95      152.27     49.08 o
   1  -5  18      117.95      226.17     46.75 o
  -1   5 -19      368.13      377.88     70.86 o
   1  -5  19      368.13      360.01     59.57 o
  -1   5 -20     1214.87     1165.11    125.26 o
   1  -5  20     1214.87     1212.04    106.36 o
  -1   5 -21       66.15       67.63     36.86 o
  -1   5 -22     1283.55     1368.20    136.88 o
  -1   5 -23      195.66      120.39     40.89 o
  -1   5 -24      365.98      321.01     70.22 o
  -1   5 -25       78.19      136.48     55.51 o
  -1   5 -26      984.51      999.42    134.60 o
  -1   5 -27       83.95       93.34     49.62 o
   1  -4 -30      132.43        7.10     43.48 o
   1  -4 -29      169.03      233.66     79.24 o
   1  -4 -28      103.10       63.31     42.39 o
   1  -4 -27     2155.19     1773.40    181.95 o
   1  -4 -26       78.72       13.00     38.00 o
   1  -4 -25     1158.32     1024.34    136.45 o
   1  -4 -24       37.17       59.40     39.24 o
   1  -4 -23      439.71      390.36     77.43 o
   1  -4 -22       47.77       18.83     32.47 o
   1  -4 -21     1212.02     1140.39    135.04 o
   1  -4 -20     1438.11     1181.02    135.80 o
   1  -4 -19     2309.94     2328.63    191.00 o
   1  -4 -18     2229.83     1904.69    160.08 o
   1  -4 -17       16.65       31.53     32.28 o
   1  -4 -16     3832.00     3085.80    175.69 o
   1  -4 -15     2942.14     2339.68    140.65 o
   1  -4 -14       67.78       80.55     27.21 o
   1  -4 -13     4028.58     3268.79    142.74 o
   1  -4 -12      172.22      139.64     33.81 o
   1  -4 -11      850.16      599.94     56.60 o
  -1   4  11      850.16      816.12     77.62 o
   1  -4 -10     1037.98      822.31     57.53 o
  -1   4  10     1037.98      765.85     78.91 o
   1  -4  -9     1766.22     1596.09     76.72 o
  -1   4   9     1766.22     1853.29    114.22 o
  -1   4   8     3065.65     3011.97    139.77 o
   1  -4  -8     3065.65     3104.43    120.31 o
   1  -4  -8     3065.65     2910.36     91.67 o
  -1   4   7      694.45      614.16     60.63 o
   1  -4  -7      694.45      613.08     54.91 o
   1  -4  -7      694.45      572.09     38.71 o
   1  -4  -6      860.51      844.87     64.14 o
  -1   4   6      860.51      870.84     70.32 o
   1  -4  -5      871.91      896.00     64.59 o
  -1   4   5      871.91      793.46     35.28 o
  -1   4   5      871.91      819.23     66.51 o
  -1   4   4     5847.60     6002.00    180.26 o
  -1   4   4     5847.60     5967.75    110.52 o
   1  -4  -4     5847.60     5966.68    163.12 o
  -1   4   4     5847.60     5332.29     82.50 o
  -1   4   3      204.47      152.31     15.40 o
  -1   4   3      204.47      250.59     22.95 o
  -1   4   3      204.47      203.21     39.55 o
  -1   4   3      204.47      187.75     14.95 o
   1  -4  -3      204.47      255.94     36.30 o
   1  -4  -2     2225.30     2309.35    103.83 o
  -1   4   2     2225.30     2018.02    107.08 o
  -1   4   2     2225.30     2298.88     59.19 o
   1  -4  -1      868.83      864.99     37.38 o
  -1   4   1      868.83      807.30     66.54 o
  -1   4   1      868.83      923.07     36.74 o
   1  -4  -1      868.83      941.04     67.44 o
  -1   4   0      101.73       96.78     12.35 o
   1  -4   0      101.73       84.57     13.61 o
  -1   4   0      101.73      106.06     26.94 o
   1  -4   0      101.73       30.41     16.54 o
   1  -4   0      101.73       99.30     15.36 o
  -1   4  -1      589.19      665.08     34.30 o
  -1   4  -1      589.19      547.39     55.84 o
   1  -4   1      589.19      609.43     33.83 o
   1  -4   1      589.19      653.11     38.93 o
  -1   4  -1      589.19      663.97     37.54 o
   1  -4   1      589.19      599.89     55.36 o
  -1   4  -2     3290.38     3383.03     85.22 o
   1  -4   2     3290.38     3187.19     93.09 o
  -1   4  -2     3290.38     3232.71     90.09 o
  -1   4  -2     3290.38     3204.26    130.94 o
   1  -4   2     3290.38     3134.27    124.24 o
  -1   4  -3      547.04      113.07     25.36 o
   1  -4   3      547.04      137.25     64.08 o
  -1   4  -3      547.04      238.21     36.30 o
  -1   4  -4     4284.71     4424.20    122.39 o
  -1   4  -4     4284.71     4227.91    152.27 o
   1  -4   4     4284.71     4187.54    147.07 o
   1  -4   5      457.27      504.31     53.84 o
  -1   4  -5      457.27      491.76     43.95 o
  -1   4  -5      457.27      579.63     68.72 o
  -1   4  -6      162.22      152.13     26.46 o
  -1   4  -6      162.22      155.49     32.97 o
   1  -4   6      162.22      145.03     28.61 o
   1  -4   7      325.11      301.15     43.93 o
  -1   4  -7      325.11      296.65     44.15 o
  -1   4  -7      325.11      321.15     38.59 o
  -1   4  -8      316.73      320.22     46.42 o
  -1   4  -8      316.73      270.95     38.97 o
   1  -4   8      316.73      241.42     39.46 o
  -1   4  -9      335.78      316.67     44.35 o
   1  -4   9      335.78      316.53     44.87 o
  -1   4  -9      335.78      371.38     54.54 o
  -1   4 -10     2499.64     2532.20    137.91 o
  -1   4 -10     2499.64     2560.82    127.43 o
   1  -4  10     2499.64     2394.25    120.04 o
  -1   4 -11       85.18      109.26     32.15 o
  -1   4 -11       85.18       87.98     28.78 o
   1  -4  11       85.18       76.18     26.16 o
   1  -4  12     1482.50     1413.46     95.40 o
  -1   4 -12     1482.50     1527.25    108.67 o
  -1   4 -12     1482.50     1434.02    110.78 o
  -1   4 -13     3184.58     3260.65    159.94 o
  -1   4 -13     3184.58     3197.31    174.85 o
   1  -4  13     3184.58     2982.17    144.81 o
  -1   4 -14     1385.83     1480.11    118.26 o
   1  -4  14     1385.83     1321.07     95.15 o
  -1   4 -14     1385.83     1378.18    109.34 o
  -1   4 -15      279.31      273.63     53.00 o
   1  -4  15      279.31      219.58     43.26 o
   1  -4  16      885.06      843.57     80.30 o
  -1   4 -16      885.06      844.86     90.28 o
   1  -4  17      305.27      334.05     54.27 o
  -1   4 -17      305.27      214.66     57.94 o
  -1   4 -18      880.92      926.97    103.87 o
   1  -4  18      880.92      881.98     84.95 o
  -1   4 -19     1533.93     1497.37    132.93 o
   1  -4  19     1533.93     1480.12    110.17 o
   1  -4  20      192.36      209.47     43.54 o
  -1   4 -20      192.36      227.48     54.66 o
  -1   4 -21     1356.62     1429.49    136.82 o
  -1   4 -22      837.30      920.45    110.09 o
  -1   4 -23       37.10       -4.57     28.68 o
  -1   4 -24      864.78      838.51    112.01 o
  -1   4 -25      416.57      363.67     78.69 o
  -1   4 -26       17.21       58.14     49.19 o
  -1   4 -27     1182.53     1326.13    151.54 o
   1  -3 -30      147.38      149.67     63.41 o
   1  -3 -29        4.99       61.60     33.45 o
   1  -3 -28      615.77      624.23    107.10 o
   1  -3 -27        4.45      -87.29     58.78 o
   1  -3 -26     1495.89     1419.14    151.86 o
   1  -3 -25      827.29      719.12    104.51 o
   1  -3 -24      470.19      384.76     83.50 o
   1  -3 -23     1815.56     1653.12    157.83 o
   1  -3 -22      471.08      537.85     85.84 o
   1  -3 -21        4.72       12.72     34.86 o
   1  -3 -20      906.50      893.11    119.98 o
   1  -3 -19        4.39      -34.01     44.43 o
   1  -3 -18     3649.75     3265.33    215.05 o
   1  -3 -17     4273.67     4328.75    228.77 o
   1  -3 -16       75.46       61.70     27.73 o
   1  -3 -15     1922.45     1714.75    130.75 o
   1  -3 -14      671.64      507.14     64.28 o
   1  -3 -13       17.23      -14.20     20.00 o
   1  -3 -12      549.36      399.45     50.06 o
   1  -3 -11     5473.15     5120.71    165.26 o
   1  -3 -10     1137.24     1201.93     76.54 o
   1  -3  -9    16959.82    15494.60    248.84 o
   1  -3  -9    16959.82    15802.01    239.29 o
  -1   3   8      724.12      767.46     66.34 o
   1  -3  -8      724.12      770.11     52.77 o
   1  -3  -8      724.12      663.54     48.69 o
   1  -3  -7       43.32       53.85     14.76 o
  -1   3   7       43.32       40.23     18.84 o
   1  -3  -7       43.32       46.09     15.43 o
   1  -3  -6     1673.47     1598.56     67.42 o
   1  -3  -6     1673.47     1909.09     80.68 o
  -1   3   6     1673.47     1702.94     91.60 o
  -1   3   5     2537.61     2504.06    107.85 o
   1  -3  -5     2537.61     2561.95     95.64 o
  -1   3   4      197.06      192.35     35.25 o
  -1   3   4      197.06      195.65     25.58 o
  -1   3   4      197.06      225.78     22.63 o
   1  -3  -4      197.06      140.19     31.23 o
  -1   3   3    12684.27    12682.05    146.52 o
  -1   3   3    12684.27    12902.22    171.28 o
  -1   3   3    12684.27    12964.77    236.80 o
   1  -3  -3    12684.27    12734.56    222.69 o
  -1   3   2      360.62      338.30     24.72 o
  -1   3   2      360.62      384.15     29.44 o
  -1   3   2      360.62      330.43     38.92 o
   1  -3  -2      360.62      366.84     37.22 o
  -1   3   1     3946.09     3987.02     85.12 o
  -1   3   1     3946.09     3842.51     85.94 o
  -1   3   1     3946.09     3561.48    124.04 o
   1  -3  -1     3946.09     3571.58     84.96 o
   1  -3  -1     3946.09     3781.54    119.07 o
  -1   3   0       78.15       38.43     13.46 o
  -1   3   0       78.15       86.38     13.96 o
   1  -3   0       78.15       73.07     14.25 o
   1  -3   0       78.15       85.76     21.90 o
  -1   3  -1     2368.67     2404.44    101.47 o
   1  -3   1     2368.67     2298.24     74.72 o
  -1   3  -1     2368.67     2480.58     71.40 o
   1  -3   1     2368.67     2313.23     94.76 o
  -1   3  -2      257.21      328.21     28.58 o
   1  -3   2      257.21      256.02     31.68 o
  -1   3  -2      257.21      320.98     40.85 o
   1  -3   2      257.21      285.40     28.68 o
   1  -3   3     5082.86     4793.95    124.03 o
  -1   3  -3     5082.86     5107.97    149.58 o
   1  -3   3     5082.86     4748.51    143.18 o
  -1   3  -3     5082.86     4713.11    113.66 o
  -1   3  -4     1319.08     2099.06    102.80 o
   1  -3   4     1319.08     2180.82     97.08 o
  -1   3  -4     1319.08     1929.54     80.57 o
  -1   3  -5     4417.73     4448.14    126.48 o
  -1   3  -5     4417.73     4303.12    128.52 o
   1  -3   5     4417.73     4329.10    139.36 o
  -1   3  -5     4417.73     4293.78    145.94 o
  -1   3  -6      707.38      642.60     58.07 o
  -1   3  -6      707.38      708.54     55.91 o
   1  -3   6      707.38      702.91     59.79 o
  -1   3  -6      707.38      735.11     54.91 o
  -1   3  -7     1695.96     1690.89     95.14 o
  -1   3  -7     1695.96     1704.89     90.84 o
   1  -3   7     1695.96     1656.44     90.80 o
  -1   3  -8     3106.98     3026.50    134.29 o
  -1   3  -8     3106.98     3231.00    129.78 o
   1  -3   8     3106.98     3030.32    122.39 o
  -1   3  -9     5101.61     4779.38    173.29 o
  -1   3  -9     5101.61     5163.91    171.47 o
   1  -3   9     5101.61     4928.54    157.82 o
  -1   3 -10      345.98      261.49     51.43 o
   1  -3  10      345.98      289.30     48.17 o
  -1   3 -10      345.98      398.61     55.49 o
  -1   3 -11     2732.28     3017.74    145.00 o
  -1   3 -11     2732.28     3219.31    154.91 o
   1  -3  11     2732.28     3110.80    130.44 o
  -1   3 -12     3225.05     2954.53    154.44 o
   1  -3  12     3225.05     3075.98    131.94 o
  -1   3 -12     3225.05     3469.85    166.58 o
   1  -3  13     1224.16     1256.33     86.01 o
  -1   3 -13     1224.16     1329.10    101.82 o
  -1   3 -14     1717.10     1647.00    119.67 o
   1  -3  14     1717.10     1633.28     99.34 o
  -1   3 -15      521.90      547.53     72.97 o
   1  -3  15      521.90      568.32     60.36 o
   1  -3  16      667.93      656.80     65.83 o
  -1   3 -16      667.93      690.27     81.74 o
  -1   3 -17     1067.19     1013.80    102.20 o
   1  -3  17     1067.19     1012.86     84.15 o
   1  -3  18      967.75     1050.64     86.84 o
  -1   3 -18      967.75     1003.91    107.34 o
  -1   3 -19       35.84       18.07     23.61 o
   1  -3  19       35.84       31.76     25.90 o
  -1   3 -20     1626.43     1450.93    133.66 o
   1  -3  20     1626.43     1593.31    107.78 o
  -1   3 -21       57.99      100.43     44.50 o
  -1   3 -22      476.02      483.57     80.36 o
  -1   3 -23        0.46      -21.46     41.32 o
  -1   3 -24      151.80      240.69     64.11 o
  -1   3 -25       46.46      109.92     58.16 o
  -1   3 -26      917.84      954.91    130.89 o
  -1   3 -27      226.00      192.71     69.04 o
  -1   3 -28      358.17      347.98     82.59 o
   1  -2 -30      399.64      421.98     90.46 o
   1  -2 -29      214.89      193.93     63.84 o
   1  -2 -28      141.67      127.11     64.50 o
   1  -2 -27      837.86      853.76    119.80 o
   1  -2 -26       13.63       32.02     42.59 o
   1  -2 -25     1566.85     1515.34    154.00 o
   1  -2 -24      763.62      866.55    115.33 o
   1  -2 -23      272.62      227.11     58.56 o
   1  -2 -22     1072.08     1226.63    127.58 o
   1  -2 -21     1994.30     2037.71    161.20 o
   1  -2 -20       31.89      -12.18     29.50 o
   1  -2 -19        9.73       33.99     34.47 o
   1  -2 -18      960.53     1136.28    115.06 o
   1  -2 -17      891.03      958.17    102.15 o
  -1   2  17      891.03      725.30     46.32 o
   1  -2 -16     5889.10     6102.59    252.93 o
  -1   2  16     5889.10     5906.41    131.41 o
   1  -2 -15      458.60      449.82     64.49 o
  -1   2  15      458.60      430.55     36.40 o
  -1   2  14      141.02      120.25     20.82 o
  -1   2  14      141.02       73.77     10.45 o
   1  -2 -14      141.02      117.32     37.23 o
  -1   2  13      401.17      383.84     23.65 o
   1  -2 -13      401.17      387.76     59.02 o
  -1   2  12     2482.50     2478.99     61.44 o
   1  -2 -12     2482.50     2443.61    130.62 o
   1  -2 -11      434.40      459.69     55.53 o
   1  -2 -10     7647.53     7139.61    194.58 o
   1  -2  -9     1714.07     1696.62     89.98 o
   1  -2  -9     1714.07     1772.80     66.44 o
   1  -2  -8     1049.25      876.72     59.76 o
   1  -2  -8     1049.25     1007.21     50.42 o
   1  -2  -7      339.25      341.47     35.66 o
   1  -2  -7      339.25      366.52     29.71 o
  -1   2   6      127.34      145.78     27.43 o
   1  -2  -6      127.34      133.19     19.91 o
   1  -2  -6      127.34       69.23     19.80 o
  -1   2   5     1436.88     1254.13     72.61 o
   1  -2  -5     1436.88     1151.56     62.11 o
   1  -2  -5     1436.88     1397.77     61.34 o
   1  -2  -4     7993.31     8241.50    149.64 o
  -1   2   4     7993.31     7915.00    156.79 o
  -1   2   4     7993.31     8062.09    174.04 o
  -1   2   3     1385.79     1318.28     59.01 o
   1  -2  -3     1385.79     1367.40     61.39 o
  -1   2   3     1385.79     1460.08     69.45 o
  -1   2   2      489.28      449.31     40.55 o
  -1   2   2      489.28      418.24     35.38 o
   1  -2  -2      489.28      408.38     35.45 o
  -1   2   1     5136.29     4849.25    125.02 o
  -1   2   1     5136.29     5068.88    109.11 o
   1  -2  -1     5136.29     5001.65    123.43 o
  -1   2   0       77.33       66.68     20.59 o
  -1   2   0       77.33       50.73     15.54 o
   1  -2   0       77.33       53.84     13.95 o
  -1   2  -1    36989.90    37368.66    348.64 o
   1  -2   1    36989.90    36781.70    309.46 o
   1  -2   1    36989.90    36761.90    351.11 o
  -1   2  -1    36989.90    37149.71    295.24 o
   1  -2   2      713.84      666.35     43.70 o
  -1   2  -2      713.84      720.01     49.92 o
   1  -2   2      713.84      655.53     47.38 o
  -1   2  -2      713.84      745.97     44.08 o
   1  -2   3     3054.64     2831.13    102.68 o
  -1   2  -3     3054.64     3382.21    112.70 o
   1  -2   3     3054.64     2513.77    107.24 o
  -1   2  -3     3054.64     2843.01     98.76 o
  -1   2  -4      345.77      375.37     38.06 o
  -1   2  -4      345.77      349.77     35.57 o
   1  -2   4      345.77      351.73     37.24 o
   1  -2   4      345.77      311.15     35.59 o
  -1   2  -5     6125.40     6001.27    156.17 o
  -1   2  -5     6125.40     6275.63    149.99 o
   1  -2   5     6125.40     5927.24    152.48 o
   1  -2   6       40.26       21.20     13.34 o
  -1   2  -6       40.26       35.30     17.78 o
  -1   2  -6       40.26        6.15     12.14 o
  -1   2  -6       40.26       20.92     12.21 o
  -1   2  -7     6059.96     6083.83    167.15 o
  -1   2  -7     6059.96     6186.21    171.25 o
  -1   2  -7     6059.96     6197.69    169.02 o
   1  -2   7     6059.96     5926.74    159.21 o
   1  -2   8      108.07      136.36     26.90 o
  -1   2  -8      108.07      123.79     30.11 o
  -1   2  -8      108.07      142.33     30.46 o
  -1   2  -8      108.07       78.70     17.82 o
   1  -2   9     3469.05     3359.63    123.81 o
  -1   2  -9     3469.05     3420.83    139.44 o
  -1   2  -9     3469.05     3640.46    144.00 o
   1  -2  10      805.61      736.61     62.83 o
  -1   2 -10      805.61      821.82     76.76 o
  -1   2 -10      805.61      656.21     71.32 o
   1  -2  11     3300.59     3419.16    130.32 o
  -1   2 -11     3300.59     3410.21    151.52 o
   1  -2  12      190.63      183.70     40.77 o
  -1   2 -12      190.63      266.48     50.47 o
  -1   2 -13     4219.36     4328.68    180.43 o
   1  -2  13     4219.36     3985.63    145.57 o
  -1   2 -13     4219.36     4289.30    116.75 o
  -1   2 -14      773.49      722.28     76.96 o
   1  -2  14      773.49      828.24     68.43 o
  -1   2 -14      773.49      910.28     52.30 o
   1  -2  15     1338.36     1341.20     88.18 o
  -1   2 -15     1338.36     1160.08    103.65 o
  -1   2 -15     1338.36     1396.72     64.98 o
  -1   2 -16        0.38      -15.95     12.70 o
   1  -2  16        0.38      -17.84     19.31 o
  -1   2 -16        0.38      -10.59     23.94 o
  -1   2 -17      581.60      594.73     81.88 o
   1  -2  17      581.60      632.26     63.06 o
  -1   2 -18      251.49      356.37     67.09 o
   1  -2  18      251.49      363.53     48.81 o
  -1   2 -19     2116.28     2012.33    148.98 o
   1  -2  19     2116.28     1973.53    115.14 o
  -1   2 -20        0.96       19.29     26.50 o
   1  -2  20        0.96       20.06     23.78 o
  -1   2 -21     1866.67     1916.28    154.56 o
   1  -2  21     1866.67     1816.38    113.43 o
  -1   2 -22      308.30      291.06     61.86 o
  -1   2 -23      233.61      179.27     60.24 o
  -1   2 -24      750.19      573.08    102.60 o
  -1   2 -25     1712.16     1705.25    162.52 o
  -1   2 -26       51.80        4.51     33.09 o
  -1   2 -27      156.14      158.49     58.44 o
  -1   2 -28       65.40      104.37     54.70 o
  -1   2 -29      276.71      268.91     86.10 o
   1  -1 -30       18.30       68.01     58.83 o
   1  -1 -29     1995.74     2213.92    201.98 o
   1  -1 -28      121.17      158.09     63.23 o
   1  -1 -27      197.35       80.97     41.21 o
   1  -1 -26      281.37      176.63     56.15 o
   1  -1 -25     1451.15     1611.43    157.88 o
   1  -1 -24      151.60       58.07     42.90 o
   1  -1 -23     2491.97     2412.17    184.98 o
   1  -1 -22       14.41        4.13     25.43 o
   1  -1 -21      329.57      264.24     62.24 o
   1  -1 -20        2.20      -34.87     36.73 o
   1  -1 -19      714.04      778.74     96.81 o
   1  -1 -18        1.81       -8.42     21.52 o
   1  -1 -17     2689.88     2985.04    175.12 o
   1  -1 -16        0.24       18.76     24.45 o
  -1   1  15     4440.61     4433.17    105.65 o
   1  -1 -15     4440.61     4773.56    207.42 o
   1  -1 -14      355.24      334.06     55.42 o
  -1   1  14      355.24      330.67     29.87 o
  -1   1  13      330.03      357.46     31.22 o
   1  -1 -13      330.03      283.57     51.13 o
   1  -1 -12      620.42      578.31     67.21 o
  -1   1  12      620.42      616.84     42.34 o
   1  -1 -11     5106.06     5075.48    183.01 o
  -1   1  11     5106.06     4668.25    117.71 o
  -1   1  10      205.35       18.23      7.49 o
  -1   1  10      205.35       64.28     24.15 o
   1  -1  -9     3411.33     3243.15     68.42 o
  -1   1   9     3411.33     3285.66     96.27 o
  -1   1   9     3411.33     3211.50     61.35 o
   1  -1  -9     3411.33     3134.68    128.39 o
   1  -1  -8     2075.32     2142.75     57.25 o
  -1   1   8     2075.32     2077.47     52.86 o
  -1   1   8     2075.32     2108.33     76.82 o
   1  -1  -8     2075.32     2037.57     95.95 o
   1  -1  -7      436.99      426.00     26.65 o
   1  -1  -7      436.99      361.45     39.64 o
  -1   1   7      436.99      426.06     26.00 o
   1  -1  -6     3457.05     3489.93     77.69 o
   1  -1  -6     3457.05     3062.95    106.31 o
   1  -1  -5     5884.33     5952.31    139.16 o
   1  -1  -5     5884.33     6116.79    106.85 o
  -1   1   4      669.95      777.48     54.16 o
  -1   1   4      669.95      469.28     43.48 o
   1  -1  -4      536.81      601.87     36.09 o
  -1   1   3     5406.26     5319.73    117.78 o
  -1   1   3     5406.26     5260.06    127.00 o
   1  -1  -3     5406.45     5397.38    108.47 o
  -1   1   2     1307.48     1287.84     54.15 o
   1  -1  -2     1307.48     1301.56     54.64 o
  -1   1   2     1307.48     1162.30     59.40 o
   1  -1  -1    10975.34    11032.12    164.63 o
  -1   1   1    10975.34    11155.10    175.87 o
  -1   1   1    10975.34    10425.97    153.97 o
  -1   1   0     2701.91     2444.81     74.31 o
  -1   1   0     2701.91     2581.50     83.52 o
   1  -1   0     2701.91     2572.94     82.04 o
  -1   1  -1     5586.72     5622.10    113.88 o
   1  -1   1     5586.72     5642.20    125.53 o
  -1   1  -1     5586.72     5567.03    119.59 o
   1  -1   2     8553.87     8134.16    155.28 o
  -1   1  -2     8553.87     8595.97    152.89 o
  -1   1  -2     8553.87     8753.40    144.24 o
   1  -1   2     8553.87     8357.20    159.78 o
  -1   1  -3    87275.90    89496.77    482.24 o
   1  -1   3    87350.04    84758.32    529.04 o
  -1   1  -3    87275.90    86104.21    507.60 o
   1  -1   3    87350.04    86078.23    515.22 o
   1  -1   4     6802.19     8008.17    160.72 o
  -1   1  -4     6802.19     7100.48    161.11 o
   1  -1   4     6802.19     7069.92    165.43 o
  -1   1  -4     6802.19     7859.50    151.24 o
   1  -1   5     1057.76     1043.00     59.60 o
   1  -1   5     1057.76     1091.53     68.77 o
  -1   1  -5     1057.76     1105.12     63.06 o
  -1   1  -5     1057.76     1088.78     59.46 o
  -1   1  -6     4254.80     4354.43    131.54 o
  -1   1  -6     4254.80     4187.54    122.45 o
   1  -1   6     4254.80     3969.39    133.61 o
   1  -1   6     4254.80     4040.13    120.17 o
   1  -1   7       13.18       13.87     14.09 o
  -1   1  -7       13.18       14.45      9.67 o
  -1   1  -7       13.18      -15.69     13.77 o
  -1   1  -7       13.18       14.47     13.68 o
  -1   1  -8     3906.95     4088.33    135.76 o
  -1   1  -8     3906.95     3673.63    102.73 o
  -1   1  -8     3906.95     3853.06    139.90 o
  -1   1  -8     3906.95     3922.01    138.93 o
   1  -1   8     3906.95     3701.24    120.98 o
   1  -1   9        0.36        3.70     10.65 o
  -1   1  -9        0.36       24.90     24.74 o
  -1   1  -9        0.36       28.42     22.86 o
  -1   1  -9        0.36        9.15      9.29 o
   1  -1  10       83.70       35.58     22.17 o
  -1   1 -10       83.70       74.05     28.97 o
  -1   1 -10       83.70       65.46     16.00 o
  -1   1 -10       83.70      124.67     36.66 o
  -1   1 -11     1734.25     2208.18     82.10 o
  -1   1 -11     1734.25     2091.53    124.72 o
   1  -1  11     1734.25     2126.29    103.93 o
  -1   1 -12     2119.38     2043.82    120.67 o
   1  -1  12     2119.38     2038.19     98.39 o
  -1   1 -12     2119.38     2004.15     75.13 o
  -1   1 -13      654.56      697.76     75.02 o
   1  -1  13      654.56      670.96     57.68 o
  -1   1 -13      654.56      697.74     43.62 o
   1  -1  14     4898.55     4791.21    157.05 o
  -1   1 -14     4898.55     4899.76    199.76 o
  -1   1 -14     4898.55     5081.11    116.56 o
  -1   1 -15      528.12      516.86     35.92 o
   1  -1  15      528.12      506.42     52.56 o
  -1   1 -15      528.12      481.28     66.41 o
  -1   1 -16      568.07      486.99     70.01 o
   1  -1  16      568.07      565.38     57.52 o
  -1   1 -17      169.45      199.50     46.58 o
   1  -1  17      169.45      143.07     29.92 o
  -1   1 -18      634.12      657.91     83.57 o
   1  -1  18      634.12      732.05     66.34 o
  -1   1 -19      834.18      880.65    105.79 o
   1  -1  19      834.18      908.04     77.46 o
   1  -1  20     1628.28     1630.39    100.96 o
  -1   1 -20     1628.28     1492.02    132.18 o
  -1   1 -21      113.64      118.03     41.01 o
   1  -1  21      113.64      114.46     33.92 o
  -1   1 -22      632.79      667.32    101.79 o
  -1   1 -23     1741.38     1838.86    158.67 o
  -1   1 -24      394.13      421.34     80.81 o
  -1   1 -25      562.47      426.05     87.96 o
  -1   1 -26      107.92       83.85     50.47 o
  -1   1 -27        1.33      -26.84     36.71 o
  -1   1 -28      222.14      223.88     67.77 o
  -1   1 -29      666.65      609.72    116.43 o
   1   0 -30     1073.83      966.89    142.50 o
   1   0 -29       11.04       72.74     48.51 o
   1   0 -28      881.85      986.41    133.31 o
   1   0 -27       39.98       59.51     41.97 o
   1   0 -26       38.31      -90.85     60.57 o
   1   0 -25      187.95      243.15     65.88 o
   1   0 -24     1007.61     1207.55    132.54 o
   1   0 -23       75.13       19.86     34.45 o
   1   0 -22     1297.76     1344.09    137.70 o
   1   0 -21     1193.96     1098.25    121.93 o
   1   0 -20      313.04      325.56     64.18 o
   1   0 -19       25.01       20.21     27.99 o
   1   0 -18     1262.46     1497.58    126.45 o
   1   0 -17     1258.41     1337.90    121.98 o
   1   0 -16     3605.34     4123.36    198.78 o
   1   0 -15     1887.88     1809.24    130.36 o
   1   0 -14       87.91       51.56     27.56 o
   1   0 -13     4518.36     5245.53    203.58 o
   1   0 -12     1489.69     1550.84    106.09 o
   1   0 -11     4470.95     4924.89    185.96 o
   1   0 -10     1404.15     1508.27     96.96 o
  -1   0  10     1404.15     1407.62     60.38 o
   1   0  -9     6679.91     7314.73    202.69 o
  -1   0   9     6679.91     7106.58    136.96 o
  -1   0   8      481.57      455.48     34.93 o
   1   0  -8      481.57      458.00     48.09 o
   1   0  -8      481.57      421.70     19.99 o
   1   0  -7    10045.58     9831.06    210.85 o
   1   0  -7    10045.58    10121.02    106.33 o
  -1   0   7    10045.58     9915.94    164.71 o
  -1   0   7    10045.58    10098.67    107.63 o
  -1   0   6       11.49       23.99      7.42 o
   1   0  -6       11.49       17.72      5.94 o
   1   0  -6       11.49       25.28     13.70 o
  -1   0   6       11.49       16.17      8.59 o
  -1   0   5     4988.67     4749.85     85.38 o
   1   0  -5     4988.67     4992.33     87.10 o
  -1   0   5     4988.67     4925.78    114.82 o
   1   0  -5     4988.67     4597.65    132.84 o
  -1   0   4     2221.82     2030.12     75.77 o
  -1   0   4     2221.82     2143.71     91.19 o
   1   0  -4     2221.82     2218.76     91.50 o
   1   0  -4     2221.82     1998.01     58.54 o
  -1   0   3      333.58      317.11     34.54 o
   1   0  -3      333.58      262.51     24.87 o
  -1   0   3      333.58      289.65     31.82 o
  -1   0   2      882.30      853.66     53.98 o
  -1   0   2      882.30      979.37     50.93 o
  -1   0   2      882.30      833.79     38.74 o
   1   0  -2      882.30      893.02     43.37 o
  -1   0   1     1656.06     1562.83     69.58 o
   1   0  -1     1656.06     1554.33     59.57 o
  -1   0   1     1656.06     1504.54     43.99 o
  -1   0   1     1656.06     1615.61     64.87 o
   1   0   0     1150.82     1073.69     36.52 o
  -1   0   0     1150.82     1080.05     59.05 o
   1   0   0     1150.82     1155.92     53.76 o
  -1   0   0     1150.82     1054.40     36.30 o
  -1   0   0     1150.82     1115.25     54.91 o
   1   0   1     2675.09     2672.67     83.52 o
  -1   0  -1     2675.09     2648.81     83.68 o
   1   0   1     2675.09     2697.29     59.64 o
  -1   0  -1     2675.09     2602.03     58.45 o
  -1   0  -1     2675.09     2547.38     87.11 o
   1   0   2     2228.86     2375.27     61.20 o
   1   0   2     2228.86     2229.36     79.36 o
  -1   0  -2     2228.86     2258.82     81.33 o
   1   0   2     2228.86     2389.10     89.13 o
  -1   0  -2     2228.86     2258.06     78.12 o
  -1   0  -2     2228.86     2262.24     57.88 o
  -1   0  -5    24172.46    14199.74    196.10 o
  -1   0  -5    14343.69    14673.73    234.48 o
   1   0   5    14343.69    14112.99    216.05 o
  -1   0  -5    14343.69    14561.04    197.89 o
   1   0   5    14343.69    14208.44    243.17 o
  -1   0  -6       51.36       69.03     21.10 o
  -1   0  -6       51.36       62.24     14.54 o
   1   0   6       51.36       70.43     22.44 o
   1   0   6       51.36       67.93     19.11 o
  -1   0  -7     6523.77     6518.48    172.34 o
   1   0   7     6523.77     6191.65    151.33 o
   1   0   7     6523.77     6262.14    174.42 o
  -1   0  -7     6523.77     6314.24    130.59 o
   1   0   8     1289.84     1258.93     69.41 o
  -1   0  -8     1289.84     1285.86     59.72 o
  -1   0  -8     1289.84     1293.17     80.17 o
  -1   0  -9      961.35      941.77     50.41 o
   1   0   9      961.35      941.97     62.39 o
  -1   0  -9      961.35      978.19     73.09 o
  -1   0 -10     2120.61     1828.45    128.58 o
  -1   0 -10     2120.61     1889.12    117.18 o
  -1   0 -10     2120.61      941.54     61.66 o
  -1   0 -11      139.96      157.85     36.17 o
  -1   0 -11      139.96      196.02     38.67 o
   1   0  11      139.96      172.43     32.41 o
  -1   0 -12      775.16      815.69     79.89 o
   1   0  12      775.16      752.24     58.69 o
  -1   0 -13     4837.50     5052.86    194.93 o
   1   0  13     4837.50     4752.16    150.06 o
  -1   0 -14      525.68      566.21     67.35 o
   1   0  14      525.68      555.02     52.63 o
   1   0  15     5467.85     5477.16    166.73 o
  -1   0 -15     5467.85     5913.05    223.05 o
   1   0  16     4031.08     3847.00    142.31 o
  -1   0 -16     4031.08     4113.17    192.50 o
   1   0  17      331.10      185.92     51.00 o
  -1   0 -17      331.10      150.66     58.79 o
  -1   0 -18     1437.41     1384.67    119.91 o
   1   0  18     1437.41     1370.91     87.66 o
  -1   0 -19     1295.00      927.51    122.31 o
   1   0  19     1295.00     1357.15     92.11 o
  -1   0 -20        9.17       58.15     32.03 o
   1   0  20        9.17       19.11     13.98 o
  -1   0 -21     1498.33     1270.13    131.62 o
   1   0  21     1498.33     1442.00     96.22 o
  -1   0 -22     2384.31     2604.24    178.05 o
  -1   0 -23      305.54      266.82     71.06 o
  -1   0 -24     1452.69     1462.90    144.68 o
  -1   0 -25      574.30      583.05     94.20 o
  -1   0 -26       94.00      128.21     54.52 o
  -1   0 -27      294.97      298.02     69.20 o
  -1   0 -28      119.43      155.25     64.33 o
  -1   0 -29      232.18      240.69     79.22 o
   1   1 -29      983.25      953.34    137.41 o
   1   1 -28       68.17       93.27     53.14 o
   1   1 -27      127.81      177.83     69.17 o
   1   1 -26      333.73      338.25     80.97 o
   1   1 -25     1701.51     1719.24    170.76 o
   1   1 -24      121.08      183.07     61.56 o
   1   1 -23     3364.67     3444.97    218.87 o
   1   1 -22      434.64      509.87     82.17 o
   1   1 -21       96.10      141.31     50.33 o
   1   1 -20      498.58      493.41     80.56 o
   1   1 -19       11.23        7.53     28.33 o
   1   1 -18     4695.09     5000.14    233.48 o
   1   1 -17     2507.15     2817.40    174.48 o
   1   1 -16      167.21      163.73     45.86 o
   1   1 -15     1044.18     1151.28    103.07 o
   1   1 -14     2944.84     2657.02    160.30 o
   1   1 -13       11.87        7.99     18.27 o
   1   1 -12     3216.47     3021.08    154.13 o
   1   1 -11      678.38      720.52     71.69 o
   1   1 -10     3795.20     4443.64    180.96 o
   1   1  -9     3761.89     3796.08    156.67 o
   1   1  -8     6824.37     6893.32    195.39 o
   1   1  -8     6824.37     6309.93     82.32 o
   1   1  -7       25.89       23.84      6.59 o
   1   1  -7       25.89       14.09     15.82 o
   1   1  -6     2591.72     2333.50    107.81 o
   1   1  -6     2591.72     2459.36     58.92 o
   1   1  -5       68.77       58.76     11.61 o
   1   1  -5       68.77       98.74     25.61 o
   1   1  -4     1085.92     1067.51     43.83 o
   1   1  -4     1156.29     1042.70     66.87 o
  -1  -1   3     1418.96      868.64     67.70 o
  -1  -1   2     1862.31     1792.63     80.68 o
   1   1  -2     1862.31     1669.03     59.94 o
  -1  -1   1      431.34      416.45     37.55 o
   1   1  -1      431.34      415.99     30.70 o
   1   1   0     8638.05     8492.80    142.82 o
  -1  -1   0     8638.05     8559.48    167.79 o
   1   1   1     3073.69     3084.99     89.28 o
  -1  -1  -1     3073.69     3230.67    101.48 o
  -1  -1  -2    14989.97    14579.39    215.48 o
   1   1   2    14989.97    14672.37    199.53 o
  -1  -1  -3    22341.99    20985.83    266.17 o
   1   1   3    22341.99    22529.44    164.73 o
   1   1   3    22341.99    22490.06    289.88 o
   1   1   3    22341.99    22437.07    254.21 o
  -1  -1  -4     1589.67     3485.03    114.62 o
   1   1   4     1589.67     3318.07    115.68 o
   1   1   4     1589.67     2561.01     76.96 o
  -1  -1  -5      116.63      128.70     27.21 o
   1   1   5      116.63      182.52     50.38 o
   1   1   5      116.63      137.69     22.78 o
   1   1   6     2996.85     3048.33    101.55 o
  -1  -1  -6     2996.85     3144.53    114.97 o
   1   1   6     2996.85     3021.06    118.52 o
  -1  -1  -7      707.02      841.63     60.77 o
   1   1   7      707.02      679.94     50.89 o
   1   1   7      707.02      711.41     60.82 o
   1   1   8      689.26      595.66     47.21 o
  -1  -1  -8      689.26      643.06     57.09 o
   1   1   8      689.26      668.05     60.01 o
   1   1   9     1327.57     1190.17     89.27 o
   1   1   9     1327.57     1274.78     72.11 o
  -1  -1  -9     1327.57     1333.08     86.50 o
  -1  -1 -10       87.64      107.44     27.97 o
   1   1  10       87.64       83.68     23.00 o
  -1  -1 -11     4207.58     4363.86    167.93 o
   1   1  11     4207.58     4268.77    137.69 o
  -1  -1 -12      674.89      705.63     71.92 o
  -1  -1 -12      674.89      705.94     73.88 o
   1   1  12      674.89      624.92     52.53 o
  -1  -1 -13       33.82       19.78     18.73 o
   1   1  13       33.82       12.01     13.05 o
  -1  -1 -13       33.82       23.82     24.26 o
  -1  -1 -14     1155.76     1115.52     97.23 o
   1   1  14     1155.76     1077.62     73.38 o
  -1  -1 -15      556.53      514.50     68.67 o
   1   1  15      556.53      471.62     51.15 o
   1   1  16      253.91      264.22     38.19 o
  -1  -1 -16      253.91      307.72     56.11 o
  -1  -1 -17     4144.89     4334.39    201.97 o
   1   1  17     4144.89     3855.17    145.13 o
   1   1  18      247.47      325.26     46.11 o
  -1  -1 -18      247.47      298.03     52.37 o
  -1  -1 -19     1218.85     1309.99    119.95 o
   1   1  19     1218.85     1224.45     85.19 o
  -1  -1 -20      194.02      119.94     45.88 o
   1   1  20      194.02      162.34     31.74 o
   1   1  21      105.04       85.84     24.93 o
  -1  -1 -21      105.04       86.98     37.90 o
  -1  -1 -22      264.24      255.67     59.25 o
  -1  -1 -23     2612.77     2431.82    186.45 o
  -1  -1 -24      107.65      150.83     51.52 o
  -1  -1 -25      371.65      499.56     87.56 o
  -1  -1 -26       19.24        7.85     31.10 o
  -1  -1 -27       14.86       44.12     52.43 o
  -1  -1 -28      186.11      161.61     60.85 o
  -1  -1 -29      710.87      683.41    109.17 o
  -1  -1 -30       81.70      164.36     68.26 o
   1   2 -29       55.34       15.97     46.68 o
   1   2 -28      117.43      216.97     68.29 o
   1   2 -27      803.50      826.45    122.77 o
   1   2 -26       92.04       61.75     47.69 o
   1   2 -25      760.99      850.28    117.34 o
   1   2 -24      381.36      445.77     84.58 o
   1   2 -23      120.70       81.40     40.01 o
   1   2 -22      749.35      795.56    106.09 o
   1   2 -21      437.01      573.44     90.22 o
   1   2 -20     1464.13     1280.79    127.43 o
   1   2 -19     3745.22     4225.74    222.72 o
   1   2 -18     1258.68     1314.13    124.86 o
   1   2 -17       59.82       17.77     21.85 o
   1   2 -16     2053.03     2126.50    147.03 o
  -1  -2  16     2053.03     2036.87     80.53 o
   1   2 -15     4000.45     4251.29    201.95 o
   1   2 -14      319.03      317.63     55.74 o
   1   2 -13     6085.34     6381.19    233.77 o
   1   2 -12      150.01      128.04     12.43 o
   1   2 -12      150.01      160.66     36.96 o
   1   2 -12      150.01      118.15     10.78 o
   1   2 -11     3364.17     3149.59     66.63 o
   1   2 -11     3364.17     3736.74    171.00 o
   1   2 -10     2243.90     2683.41    137.65 o
   1   2 -10     2243.90     2375.41     60.53 o
   1   2  -9     1051.85     1118.75     90.39 o
   1   2  -9     1051.85     1043.25     49.09 o
   1   2  -8      240.61      280.07     47.52 o
   1   2  -7     8091.11     8318.67    215.42 o
   1   2  -6      237.36      263.97     35.97 o
   1   2  -5     7267.93     6951.13    186.92 o
   1   2  -4     3730.54     3412.23    138.50 o
  -1  -2   4     3730.54     4336.31    144.72 o
  -1  -2   3      332.61      205.30     20.50 o
  -1  -2   3      332.61      341.23     44.09 o
  -1  -2   2     3924.73     3274.96    117.12 o
  -1  -2   2     3924.73     3716.00     69.36 o
   1   2  -1     5337.79     5391.36    118.77 o
  -1  -2   1     5337.79     5159.43    139.36 o
  -1  -2   1     5337.79     5183.90     69.30 o
  -1  -2   0     4288.16     4450.02    128.92 o
   1   2   0     4288.16     4550.03    111.01 o
  -1  -2  -1    14361.05    14245.49    226.06 o
   1   2   1    14361.05    14708.31    206.08 o
  -1  -2  -2     6537.87     6526.79    152.31 o
   1   2   2     6537.87     6627.40    143.58 o
  -1  -2  -3    12007.01    14953.40    251.28 o
  -1  -2  -4    27615.98    16652.43    252.21 o
   1   2   4    16174.53    16718.98    267.24 o
   1   2   4    16174.53    16561.61    236.46 o
   1   2   5     2135.91     2138.46     99.47 o
  -1  -2  -5     2135.91     2237.85     94.22 o
   1   2   5     2135.91     2072.09     86.00 o
   1   2   6       22.72        0.09     12.89 o
   1   2   6       22.72       22.99     13.63 o
  -1  -2  -6       22.72       21.20     13.37 o
  -1  -2  -7     2883.88     2808.29    116.37 o
   1   2   7     2883.88     2812.91    121.03 o
   1   2   7     2883.88     2693.24    102.53 o
  -1  -2  -8     2346.83     2343.97    109.30 o
   1   2   8     2346.83     2285.79     95.45 o
   1   2   8     2346.83     2079.86    107.09 o
  -1  -2  -9      746.00      706.73     64.83 o
   1   2   9      746.00      674.44     53.00 o
   1   2   9      746.00      658.53     64.68 o
   1   2  10    10785.26    10618.43    256.24 o
  -1  -2 -10    10785.26     9632.56    246.27 o
   1   2  10    10785.26    10717.07    213.91 o
   1   2  11      411.40      415.41     44.24 o
   1   2  11      411.40      470.93     58.53 o
  -1  -2 -11      411.40      418.99     55.08 o
   1   2  12     1044.45     1063.12     70.45 o
   1   2  12     1044.45     1097.79     88.74 o
  -1  -2 -12     1044.45     1120.28     90.09 o
   1   2  13      259.51      235.41     35.03 o
  -1  -2 -13      259.51      336.97     53.07 o
  -1  -2 -13      259.51      224.56     44.54 o
  -1  -2 -14      337.12      322.12     53.55 o
  -1  -2 -14      337.12      335.41     51.65 o
   1   2  14      337.12      361.95     45.15 o
  -1  -2 -15       44.54       37.14     19.90 o
   1   2  15       44.54       58.32     18.04 o
   1   2  16     5127.39     5237.22    168.15 o
  -1  -2 -16     5127.39     5464.55    217.66 o
  -1  -2 -17      592.66      338.80     75.41 o
   1   2  17      592.66      248.39     69.55 o
  -1  -2 -17      592.66      465.71     54.67 o
   1   2  18     1881.56     1960.18    105.98 o
  -1  -2 -18     1881.56     1740.17    139.44 o
   1   2  19      375.45      436.77     57.18 o
  -1  -2 -19      375.45      338.36     74.28 o
  -1  -2 -20      278.21      241.70     53.16 o
   1   2  20      278.21      325.27     45.99 o
  -1  -2 -21      949.98      834.58     98.62 o
   1   2  21      949.98      890.36     77.15 o
   1   2  22     1156.31     1214.78     90.28 o
  -1  -2 -22     1156.31     1057.11    115.88 o
  -1  -2 -23      339.38      181.31     60.87 o
  -1  -2 -24      333.82      291.84     66.04 o
  -1  -2 -25      120.78      101.10     60.14 o
  -1  -2 -26      262.06      236.93     63.46 o
  -1  -2 -27     1252.54     1011.90    139.66 o
  -1  -2 -28        3.85      -16.65     35.02 o
  -1  -2 -29      173.22      109.30     49.50 o
  -1  -2 -30      554.53      525.07    106.14 o
   1   3 -28      535.72      600.52    113.02 o
   1   3 -27      341.74      321.80     83.50 o
   1   3 -26      987.94     1041.09    136.16 o
   1   3 -25      189.51      255.46     74.60 o
   1   3 -24      478.17      625.48    109.67 o
   1   3 -23      124.48      138.58     54.78 o
   1   3 -22      350.85      385.22     75.09 o
   1   3 -21      315.97      315.29     70.21 o
   1   3 -20     1185.36     1529.67    140.84 o
   1   3 -19      473.66      380.98     71.94 o
   1   3 -18      970.52     1078.52    112.63 o
   1   3 -17      559.65      676.68     86.03 o
   1   3 -16      112.13       84.66     30.99 o
  -1  -3  16      112.13      109.69     22.63 o
   1   3 -15      428.11      383.60     63.63 o
  -1  -3  15      428.11      390.49     39.30 o
   1   3 -14     1337.37     1330.15    114.28 o
  -1  -3  14     1337.37     1258.94     70.66 o
   1   3 -13       10.71       19.03     20.78 o
   1   3 -12     2362.55     2333.64    142.43 o
   1   3 -11      632.76      716.42     78.15 o
   1   3 -10      138.16       87.99     40.55 o
   1   3  -9     1918.40     1985.58    118.20 o
   1   3  -8       30.67       43.37     25.35 o
   1   3  -7      120.30       96.06     25.56 o
   1   3  -6    11539.25    12100.67    264.93 o
   1   3  -5     3831.80     4175.62    148.43 o
   1   3  -4      726.12      771.50     46.52 o
  -1  -3   4      726.12      735.74     58.79 o
   1   3  -3    11411.15    11923.34    172.45 o
  -1  -3   3    11411.15    12070.30    238.56 o
  -1  -3   2     1881.18     1691.53     85.11 o
   1   3  -2     1881.18     1796.59     59.22 o
  -1  -3   1     1198.92     1277.09     47.83 o
   1   3  -1     1198.92     1265.18     45.42 o
  -1  -3   1     1198.92     1230.30     71.47 o
  -1  -3   0      887.70      826.60     36.16 o
   1   3   0      887.70      867.69     35.48 o
  -1  -3   0      887.70      840.94     57.87 o
  -1  -3  -1     1587.04     1568.06     47.49 o
   1   3   1     1587.04     1527.71     46.94 o
  -1  -3  -1     1587.04     1500.17     75.44 o
   1   3   2       44.16       40.07      9.53 o
  -1  -3  -2       44.16       25.94     13.78 o
   1   3   3     5284.89     4906.21     95.24 o
  -1  -3  -3     5284.89     5474.57    144.37 o
   1   3   4       97.74       70.13     16.10 o
  -1  -3  -4       97.74      125.52     27.14 o
   1   3   5     5516.02     5545.59    163.93 o
  -1  -3  -5     5516.02     5685.65    160.48 o
  -1  -3  -6      124.60      116.83     25.28 o
   1   3   6      124.60      103.44     22.98 o
   1   3   6      124.60       79.38     22.07 o
   1   3   7      951.18      938.64     70.90 o
  -1  -3  -7      951.18      974.83     70.37 o
   1   3   7      951.18      947.91     63.42 o
  -1  -3  -8      899.87      970.33     72.86 o
   1   3   8      899.87     1072.69     68.58 o
   1   3   8      899.87     1070.46     78.24 o
   1   3   9     4195.14     4052.74    155.51 o
  -1  -3  -9     4195.14     4319.53    154.74 o
   1   3   9     4195.14     4316.46    140.61 o
  -1  -3 -10      338.89      369.75     46.86 o
   1   3  10      338.89      364.07     49.86 o
   1   3  10      338.89      387.09     43.75 o
   1   3  11     9896.30     9456.86    213.83 o
   1   3  11     9896.30     9736.86    256.53 o
  -1  -3 -11     9896.30     9548.77    252.68 o
   1   3  12      155.72      197.76     34.23 o
  -1  -3 -12      155.72      291.72     56.20 o
   1   3  12      155.72      205.07     39.24 o
  -1  -3 -13      968.18     1032.37     86.91 o
   1   3  13      968.18      990.90     71.13 o
   1   3  13      968.18     1062.73     90.90 o
   1   3  14     2840.91     2846.20    123.01 o
  -1  -3 -14     2840.91     2529.92    147.67 o
  -1  -3 -14     2840.91     2796.12    152.68 o
   1   3  14     2840.91     2525.11    151.14 o
  -1  -3 -15     2472.66     2536.51    144.59 o
   1   3  15     2472.66     2488.19    115.49 o
   1   3  15     2472.66     2514.43    148.01 o
  -1  -3 -15     2472.66     2687.49    103.03 o
  -1  -3 -16      416.86      452.07     42.35 o
  -1  -3 -16      416.86      365.89     61.24 o
   1   3  16      416.86      413.00     49.52 o
  -1  -3 -17     2486.88     2431.78    150.17 o
  -1  -3 -17     2486.88     2584.78    102.12 o
   1   3  17     2486.88     2402.27    119.14 o
   1   3  18      317.45      365.84     48.53 o
  -1  -3 -18      317.45      435.62     68.37 o
  -1  -3 -19     1673.65     1680.60    135.66 o
   1   3  19     1673.65     1797.22    108.69 o
   1   3  20     2192.09     2285.42    121.10 o
  -1  -3 -20     2192.09     2234.08    156.00 o
   1   3  21      114.89      119.06     31.77 o
  -1  -3 -21      114.89      134.71     47.88 o
   1   3  22     1902.93     1918.55    114.58 o
  -1  -3 -22     1902.93     2051.41    159.91 o
  -1  -3 -23     4297.90     3889.62    238.89 o
  -1  -3 -24      150.88      155.49     59.34 o
  -1  -3 -25      761.38      736.68    102.55 o
  -1  -3 -26      188.14       62.46     39.96 o
  -1  -3 -27       46.23       56.87     34.05 o
  -1  -3 -28     1304.56      955.58    138.30 o
  -1  -3 -29      101.85       60.89     38.73 o
  -1  -3 -30       13.59      -41.00     43.70 o
   1   4 -27     1072.32     1369.57    159.37 o
   1   4 -26        0.20      -37.88     50.77 o
   1   4 -25     1620.05     1766.16    173.20 o
   1   4 -24      244.64      178.77     53.68 o
   1   4 -23       40.19      -11.57     33.79 o
   1   4 -22        3.66       -6.02     26.68 o
   1   4 -21     2175.21     2163.20    174.15 o
   1   4 -20       19.59       -8.41     27.12 o
   1   4 -19     3405.72     3884.03    221.42 o
   1   4 -18     1150.06     1146.68    122.69 o
   1   4 -17     1100.69     1131.21    112.03 o
   1   4 -16     1681.57     1694.33    135.69 o
  -1  -4  15      871.74      901.68     67.89 o
   1   4 -15      871.74      954.47     96.96 o
   1   4 -14      297.64      195.79     49.02 o
  -1  -4  14      297.64      253.60     36.70 o
   1   4 -13     3201.45     3260.55    181.03 o
  -1  -4  13     3201.45     3236.30    126.15 o
   1   4 -12      738.54      790.45     83.59 o
  -1  -4  12      738.54      761.82     61.59 o
   1   4 -11      613.54      712.45     80.75 o
  -1  -4  11      613.54      586.01     55.48 o
   1   4 -10     3999.33     3835.54    181.01 o
  -1  -4  10     3999.33     3742.62    135.50 o
   1   4  -9      115.37      111.20     34.18 o
   1   4  -8     2070.75     2040.67    124.54 o
   1   4  -7     5983.69     6622.88    210.64 o
   1   4  -7     5983.69     6255.15    176.64 o
   1   4  -6        4.68       11.40     11.55 o
   1   4  -6        4.68       -2.36     15.68 o
   1   4  -5      695.45      521.06     65.78 o
   1   4  -5      695.45      709.55     52.40 o
  -1  -4   5      695.45      701.62     65.56 o
  -1  -4   4     1506.50     1733.11    103.39 o
   1   4  -4     1506.50     1411.76     79.23 o
   1   4  -3      434.82      441.93     37.11 o
  -1  -4   3      434.82      405.79     46.62 o
   1   4  -2     2683.35     2374.36     81.59 o
  -1  -4   2     2683.35     2554.35    109.21 o
   1   4  -1      252.52      279.96     27.16 o
  -1  -4   1      252.52      296.88     37.27 o
   1   4   0     2789.65     2923.37     84.91 o
  -1  -4   0     2789.65     2757.53    111.79 o
   1   4   1     2494.18     2528.41     77.33 o
  -1  -4  -1     2494.18     2534.86    104.03 o
  -1  -4  -2     4329.29     4324.31    135.98 o
   1   4   2     4329.29     4217.41    102.19 o
   1   4   3      750.47      487.77     48.22 o
  -1  -4  -3      750.47      758.14     67.43 o
   1   4   4     9418.13     8576.92    155.28 o
  -1  -4  -4     9418.13     8900.81    194.96 o
  -1  -4  -5     1184.55     1308.81     87.17 o
   1   4   5     1184.55     1280.06     62.24 o
   1   4   6      162.33      225.89     28.44 o
   1   4   6      162.33      176.76     32.45 o
  -1  -4  -6      162.33      223.15     35.65 o
  -1  -4  -7     1353.02     1324.33     81.23 o
   1   4   7     1353.02     1333.44     86.33 o
  -1  -4  -8     1689.10     1621.49     92.72 o
   1   4   8     1689.10     1517.09     95.09 o
   1   4   9      100.47       76.21     24.39 o
  -1  -4  -9      100.47       78.11     35.78 o
   1   4  10     1358.76     1083.02     85.29 o
  -1  -4 -10     1358.76     1271.05     88.48 o
   1   4  10     1358.76     1321.07     82.06 o
  -1  -4 -11     1602.21     1517.52    106.13 o
   1   4  11     1602.21     1854.87    114.91 o
   1   4  11     1602.21     1955.77    103.80 o
  -1  -4 -12     1507.87     1480.31    102.98 o
  -1  -4 -12     1507.87     1449.28     83.89 o
   1   4  12     1507.87     1477.55    101.87 o
   1   4  12     1507.87     1537.69     93.40 o
  -1  -4 -13      783.80      803.70     77.57 o
   1   4  13      783.80      770.12     67.10 o
   1   4  13      783.80      690.33     74.57 o
  -1  -4 -13      783.80      799.63     62.86 o
   1   4  14      970.61      997.40     87.10 o
  -1  -4 -14      970.61     1086.05     73.18 o
   1   4  14      970.61     1055.93     77.96 o
  -1  -4 -14      970.61     1079.10     93.27 o
  -1  -4 -15     1971.71     2172.27    102.93 o
   1   4  15     1971.71     1980.43    130.68 o
  -1  -4 -15     1971.71     1919.41    129.55 o
   1   4  15     1971.71     2088.23    111.74 o
  -1  -4 -15     1971.71     2029.79    133.95 o
  -1  -4 -16      881.58      788.14     87.70 o
  -1  -4 -16      881.58      864.75     65.80 o
   1   4  16      881.58      763.56     66.76 o
   1   4  16      881.58      761.31     86.26 o
   1   4  17      116.14       93.04     34.92 o
  -1  -4 -17      116.14       98.63     35.43 o
  -1  -4 -17      116.14      158.58     29.08 o
   1   4  17      116.14       99.88     29.16 o
   1   4  18      956.15      822.64     97.16 o
   1   4  18      956.15     1046.47     80.57 o
  -1  -4 -18      956.15     1104.67    104.00 o
  -1  -4 -18      956.15      998.60     75.39 o
   1   4  19      963.18      881.61    101.00 o
  -1  -4 -19      963.18      850.71    100.41 o
   1   4  19      963.18     1085.40     85.18 o
  -1  -4 -20      695.53      647.83     91.85 o
   1   4  20      695.53      623.33     91.92 o
   1   4  20      695.53      754.34     71.44 o
   1   4  21     1911.10     1961.54    117.03 o
   1   4  21     1911.10     1899.68    153.21 o
  -1  -4 -21     1911.10     1716.93    148.73 o
   1   4  22        3.86       13.50     15.86 o
  -1  -4 -22        3.86      -17.50     29.75 o
  -1  -4 -23      127.45       75.52     35.79 o
  -1  -4 -24      357.66      297.86     71.26 o
  -1  -4 -25     1121.87      893.00    134.49 o
  -1  -4 -26        4.88      -26.61     33.02 o
  -1  -4 -27      510.29      492.73     91.69 o
  -1  -4 -28       27.39       -2.46     32.18 o
  -1  -4 -29      449.80      341.21     80.37 o
  -1  -4 -30        0.32      -49.75     46.20 o
   1   4  30        0.32       60.15     57.34 o
  -1  -4 -31      252.10       72.48     62.09 o
   1   5 -26     1006.04     1126.58    145.03 o
   1   5 -25        6.45      -30.94     40.64 o
   1   5 -24      716.40      811.60    123.94 o
   1   5 -23      735.36      924.36    124.39 o
   1   5 -22       66.07       53.07     46.43 o
   1   5 -21      109.60      132.39     50.87 o
   1   5 -20     1038.99     1100.11    124.91 o
   1   5 -19       22.83      -38.29     35.03 o
   1   5 -18      663.55      643.90     94.33 o
   1   5 -17     2931.74     3239.04    198.62 o
   1   5 -16      651.15      688.22     96.75 o
   1   5 -15     2986.35     3090.74    185.15 o
  -1  -5  15     2986.35     2939.48    144.92 o
   1   5 -14      982.52     1064.33    104.61 o
  -1  -5  14      982.52     1048.27     85.83 o
   1   5 -13      116.01       75.36     30.21 o
  -1  -5  13      116.01      111.23     26.31 o
   1   5 -12       48.10       77.77     30.36 o
  -1  -5  12       48.10       53.81     22.72 o
  -1  -5  11     3973.57     4129.93    155.36 o
   1   5 -11     3973.57     4169.04    195.42 o
  -1  -5  10      511.93      540.95     55.82 o
   1   5 -10      511.93      649.01     75.93 o
   1   5  -9     6550.58     7013.95    234.84 o
  -1  -5   9     6550.58     6091.02    189.67 o
   1   5  -9     6550.58     6753.29    209.51 o
   1   5  -8       90.60      123.06     33.62 o
   1   5  -8       90.60       98.90     25.94 o
  -1  -5   8       90.60      111.44     30.69 o
  -1  -5   7     1789.85     1826.56    102.82 o
   1   5  -7     1789.85     1875.12    102.21 o
   1   5  -7     1789.85     1847.67    119.78 o
   1   5  -6      597.42      594.55     65.49 o
   1   5  -6      597.42      664.71     57.95 o
  -1  -5   6      597.42      643.79     61.04 o
  -1  -5   6      597.42      679.23     67.87 o
   1   5  -5     3053.23     2901.33    148.91 o
   1   5  -5     3053.23     3145.19    119.61 o
  -1  -5   5     3053.23     3079.14    139.52 o
  -1  -5   5     3053.23     3039.22    131.47 o
  -1  -5   4      292.18      273.02     47.26 o
  -1  -5   4      292.18      338.08     49.48 o
   1   5  -4      292.18      326.21     39.68 o
  -1  -5   3    12324.31    12279.25    259.76 o
   1   5  -3    12324.31    12376.36    221.54 o
   1   5  -2      253.57      213.26     28.46 o
  -1  -5   2      253.57      254.85     41.55 o
   1   5  -1      563.28      546.74     43.17 o
  -1  -5   1      563.28      590.52     56.68 o
  -1  -5   0     4727.22     5041.17    157.20 o
   1   5   0     4727.22     4903.20    131.13 o
  -1  -5  -1      802.86      818.38     63.23 o
   1   5   1      802.86      865.00     53.97 o
   1   5   2     3569.59     3303.08    107.91 o
  -1  -5  -2     3569.59     3506.66    128.87 o
   1   5   3     4172.08     4090.58    119.30 o
  -1  -5  -3     4172.08     3995.96    132.55 o
  -1  -5  -4      670.53      833.94     67.98 o
   1   5   4      670.53      875.91     63.14 o
   1   5   5     4705.19     4763.23    133.10 o
  -1  -5  -5     4705.19     4411.19    147.79 o
  -1  -5  -6     6478.57     6639.23    181.51 o
   1   5   6     6478.57     6547.75    163.76 o
  -1  -5  -7     1024.07     1062.30     78.23 o
  -1  -5  -7     1024.07     1070.11     73.72 o
   1   5   7     1024.07      983.19     65.81 o
  -1  -5  -8     5946.39     6080.96    185.46 o
   1   5   8     5946.39     6447.95    173.97 o
   1   5   8     5946.39     6107.12    189.82 o
  -1  -5  -8     5946.39     6256.33    188.73 o
  -1  -5  -9     2079.52     2181.26    114.09 o
   1   5   9     2079.52     2221.61    106.16 o
   1   5   9     2079.52     2195.48    115.71 o
  -1  -5  -9     2079.52     2218.18    112.12 o
   1   5  10     1033.06     1151.37     87.22 o
  -1  -5 -10     1033.06     1079.04     79.51 o
  -1  -5 -10     1033.06     1032.15     84.65 o
   1   5  11     5057.12     5238.97    190.56 o
  -1  -5 -11     5057.12     5618.72    181.18 o
  -1  -5 -11     5057.12     5439.50    191.16 o
  -1  -5 -12     2001.97     2088.87    129.88 o
  -1  -5 -12     2001.97     2149.75    115.68 o
   1   5  12     2001.97     2154.00    128.33 o
   1   5  13      158.08      145.62     34.67 o
   1   5  13      158.08      117.66     28.45 o
  -1  -5 -13      158.08      151.41     38.25 o
  -1  -5 -13      158.08      161.41     32.25 o
  -1  -5 -14     3367.76     3139.07    162.56 o
   1   5  14     3367.76     3328.60    146.32 o
   1   5  14     3367.76     3210.70    162.27 o
  -1  -5 -14     3367.76     3348.09    141.66 o
  -1  -5 -15      687.45      805.00     70.90 o
  -1  -5 -15      687.45      725.76     82.91 o
   1   5  15      687.45      567.48     74.58 o
   1   5  15      687.45      723.43     70.49 o
   1   5  16      835.77      738.83     83.47 o
  -1  -5 -16      835.77      731.77     85.51 o
  -1  -5 -16      835.77      795.08     89.15 o
  -1  -5 -16      835.77      824.40     74.90 o
   1   5  16      835.77      926.05     77.67 o
   1   5  17      658.10      565.99     77.41 o
  -1  -5 -17      658.10      646.84     79.71 o
  -1  -5 -17      658.10      736.04     73.52 o
   1   5  17      658.10      701.07     70.48 o
  -1  -5 -18     1337.53     1180.34    110.25 o
  -1  -5 -18     1337.53     1368.87    103.22 o
   1   5  18     1337.53     1237.10    113.35 o
   1   5  18     1337.53     1238.15     92.84 o
   1   5  19      221.87      222.48     54.85 o
   1   5  19      221.87      277.02     60.98 o
  -1  -5 -19      221.87      268.76     61.06 o
  -1  -5 -20     2241.17     2086.83    151.67 o
   1   5  20     2241.17     2529.98    168.85 o
   1   5  20     2241.17     2359.29    130.14 o
   1   5  21       77.78       43.03     35.60 o
   1   5  21       77.78       90.25     29.64 o
  -1  -5 -21       77.78      153.29     50.22 o
   1   5  22      392.67      401.96     54.57 o
   1   5  22      392.67      394.68     71.06 o
  -1  -5 -22      392.67      460.48     74.08 o
  -1  -5 -23        4.88      -37.44     34.60 o
   1   5  23        4.88      -46.57     38.25 o
  -1  -5 -24      379.81      254.88     66.56 o
   1   5  24      379.81      205.99     66.91 o
  -1  -5 -25       74.46       80.57     51.12 o
   1   5  25       74.46      191.32     62.80 o
   1   5  26      912.23      964.33    121.70 o
  -1  -5 -26      912.23     1025.64    121.72 o
   1   5  27        4.94       86.04     55.68 o
  -1  -5 -27        4.94      -12.77     32.83 o
  -1  -5 -28     1130.24     1065.59    132.88 o
   1   5  28     1130.24     1023.66    133.44 o
  -1  -5 -29       17.52       43.31     42.48 o
   1   5  29       17.52      -64.80     51.00 o
  -1  -5 -30      197.46      217.46     71.14 o
   1   5  30      197.46      201.41     73.66 o
   1   6 -25      605.25      783.22    123.96 o
   1   6 -24     1571.79     1881.37    182.74 o
   1   6 -23        4.44      -39.20     44.31 o
   1   6 -22      694.54      761.78    113.57 o
   1   6 -21      250.20      190.54     54.44 o
   1   6 -20       10.51       95.71     49.12 o
   1   6 -19      622.91      592.49     90.42 o
   1   6 -18       27.92       47.23     38.13 o
   1   6 -17      299.03      359.85     70.93 o
   1   6 -16     1605.19     1726.80    143.45 o
  -1  -6  15       48.96       26.13     24.12 o
   1   6 -15       48.96       37.00     29.13 o
   1   6 -14      435.30      288.49     67.16 o
  -1  -6  14      435.30      465.04     67.79 o
   1   6 -13      100.42      111.63     47.73 o
  -1  -6  13      100.42      172.04     42.31 o
  -1  -6  12      312.48      328.77     54.89 o
   1   6 -12      312.48      274.29     59.61 o
  -1  -6  11      545.79      622.21     71.08 o
   1   6 -11      545.79      663.10     84.29 o
   1   6 -10     4275.01     4137.52    184.14 o
  -1  -6  10     4275.01     4203.08    176.03 o
   1   6 -10     4275.01     4325.98    202.09 o
   1   6  -9        8.97       -5.93     19.16 o
  -1  -6   9        8.97       -0.41     15.45 o
   1   6  -9        8.97      -12.84     17.02 o
   1   6  -8     2259.66     2289.77    145.09 o
  -1  -6   8     2259.66     2230.95    126.36 o
   1   6  -8     2259.66     2042.42    122.08 o
   1   6  -7      122.29      162.15     39.10 o
   1   6  -7      122.29      156.68     32.20 o
  -1  -6   7      122.29      146.24     38.12 o
  -1  -6   7      122.29       79.68     22.79 o
  -1  -6   6      232.60      249.92     44.48 o
   1   6  -6      232.60      204.09     38.77 o
   1   6  -6      232.60      215.46     47.37 o
  -1  -6   6      232.60      241.16     41.55 o
   1   6  -5      568.07      562.89     60.15 o
  -1  -6   5      568.07      525.03     62.32 o
  -1  -6   5      568.07      471.77     58.07 o
  -1  -6   4     2921.49     2751.76    145.16 o
   1   6  -4     2921.49     3275.39    133.01 o
  -1  -6   4     2921.49     3386.56    144.00 o
  -1  -6   3      123.72      169.97     40.56 o
   1   6  -3      123.72      188.43     33.94 o
  -1  -6   3      123.72       70.47     36.33 o
   1   6  -2     5345.01     5190.52    154.74 o
  -1  -6   2     5345.01     5417.89    172.19 o
  -1  -6   2     5345.01     5237.96    187.46 o
  -1  -6   1       30.42       30.66     22.15 o
   1   6  -1       30.42       61.15     20.03 o
  -1  -6   1       30.42       62.12     23.76 o
   1   6   0     1414.18     1426.14     79.96 o
  -1  -6   0     1414.18     1405.85     96.71 o
  -1  -6   0     1414.18     1465.02     89.15 o
   1   6   1     4298.83     4113.73    135.06 o
  -1  -6  -1     4298.83     4275.35    147.09 o
  -1  -6  -1     4298.83     4668.12    175.34 o
  -1  -6  -2     1617.23     1505.68     85.30 o
   1   6   2     1617.23     1528.46     83.07 o
  -1  -6  -2     1617.23     1614.24    103.17 o
   1   6   3     2400.81     2500.68    121.34 o
  -1  -6  -3     2400.81     2736.91    126.94 o
  -1  -6  -4     3963.65     3932.01    160.76 o
  -1  -6  -4     3963.65     3533.25    131.19 o
   1   6   4     3963.65     4030.27    136.37 o
  -1  -6  -5     3705.84     3955.55    142.63 o
   1   6   5     3705.84     3759.90    134.90 o
  -1  -6  -5     3705.84     4009.36    165.08 o
  -1  -6  -6       26.24       26.97     15.60 o
   1   6   6       26.24       29.97     17.68 o
  -1  -6  -6       26.24       25.26     17.46 o
  -1  -6  -7     1538.44     1291.36     84.52 o
   1   6   7     1538.44     1329.57     83.80 o
  -1  -6  -7     1538.44     1412.73     97.41 o
  -1  -6  -8      539.94      499.34     53.34 o
   1   6   8      539.94      547.37     54.47 o
  -1  -6  -8      539.94      533.54     61.52 o
  -1  -6  -9     2510.21     2396.93    128.00 o
   1   6   9     2510.21     2394.13    116.83 o
   1   6   9     2510.21     2204.06    125.45 o
  -1  -6  -9     2510.21     2398.56    121.99 o
  -1  -6 -10      418.17      319.93     63.99 o
  -1  -6 -10      418.17      417.84     60.06 o
   1   6  10      418.17      136.04     35.88 o
   1   6  10      418.17      523.57     60.53 o
  -1  -6 -11      420.32      404.51     54.23 o
   1   6  11      420.32      366.23     53.76 o
   1   6  11      420.32      398.65     54.81 o
  -1  -6 -11      420.32      444.71     55.15 o
   1   6  12      174.80      173.78     44.69 o
  -1  -6 -12      174.80      161.96     43.66 o
  -1  -6 -12      174.80      168.57     44.12 o
   1   6  12      174.80      186.29     38.42 o
   1   6  13     4071.13     4023.90    178.78 o
  -1  -6 -13     4071.13     4343.84    181.35 o
  -1  -6 -13     4071.13     3657.74    171.23 o
  -1  -6 -14       23.73      -29.12     28.72 o
   1   6  14       23.73       24.91     18.94 o
  -1  -6 -14       23.73        0.68     18.37 o
  -1  -6 -15     1398.65     1414.44    112.48 o
   1   6  15     1398.65     1413.82    100.50 o
   1   6  15     1398.65     1387.42    111.10 o
  -1  -6 -15     1398.65     1543.90    111.09 o
  -1  -6 -16      112.87      125.50     32.29 o
   1   6  16      112.87      176.22     39.57 o
  -1  -6 -16      112.87      111.53     30.23 o
   1   6  16      112.87       80.85     31.78 o
  -1  -6 -16      112.87      161.98     46.51 o
  -1  -6 -17      529.54      470.56     71.41 o
   1   6  17      529.54      503.08     73.96 o
  -1  -6 -17      529.54      538.60     76.15 o
   1   6  17      529.54      577.02     70.13 o
   1   6  18     2272.63     2312.20    155.83 o
  -1  -6 -18     2272.63     1978.85    153.48 o
   1   6  18     2272.63     2556.84    138.67 o
  -1  -6 -18     2272.63     2381.82    152.29 o
   1   6  19      463.31      425.27     59.42 o
  -1  -6 -19      463.31      419.89     69.28 o
   1   6  19      463.31      402.62     71.64 o
   1   6  20      248.08      248.92     58.42 o
   1   6  20      248.08      252.82     42.78 o
  -1  -6 -20      248.08      192.24     46.25 o
  -1  -6 -21     2639.32     2630.94    174.62 o
   1   6  21     2639.32     2632.26    180.20 o
   1   6  21     2639.32     2813.24    148.00 o
   1   6  22      216.04      192.69     39.79 o
   1   6  22      216.04      169.25     51.92 o
  -1  -6 -22      216.04      280.72     58.69 o
   1   6  23      490.60      481.22     63.71 o
   1   6  23      490.60      381.33     75.64 o
  -1  -6 -23      490.60      447.99     75.22 o
  -1  -6 -24     1589.10     1368.48    143.26 o
   1   6  24     1589.10     1655.39    156.51 o
  -1  -6 -25      662.17      407.59    102.03 o
   1   6  25      662.17      836.49    110.80 o
  -1  -6 -26       49.62       48.14     40.52 o
   1   6  26       49.62       21.74     34.37 o
   1   6  27      655.98      674.17    108.61 o
  -1  -6 -27      655.98      688.86    106.22 o
  -1  -6 -28      201.64      186.39     68.02 o
   1   6  28      201.64      155.97     59.71 o
  -1  -6 -29       65.65       84.03     39.37 o
   1   6  29       65.65       20.40     41.07 o
   1   6  30      677.08      656.76    118.00 o
  -1  -6 -30      677.08      358.10     94.69 o
   1   7 -24       39.70       42.96     42.76 o
   1   7 -23     1094.28     1497.39    161.33 o
   1   7 -22        5.30      -51.97     49.75 o
   1   7 -21     1245.74     1432.30    154.22 o
   1   7 -20       38.72       94.59     49.36 o
   1   7 -19        5.78      -28.60     40.14 o
   1   7 -18        5.89       -9.74     34.75 o
   1   7 -17     5092.09     6111.74    283.27 o
   1   7 -16       21.17       11.12     26.36 o
   1   7 -15      832.24      978.65    111.96 o
  -1  -7  14      646.19      515.06     86.24 o
   1   7 -14      646.19      681.04     90.96 o
   1   7 -13      749.83      855.53     97.52 o
  -1  -7  13      749.83      695.37     94.58 o
   1   7 -12     4003.80     4361.42    213.63 o
   1   7 -12     4003.80     4238.21    203.42 o
  -1  -7  12     4003.80     3826.49    209.63 o
   1   7 -11      887.99     1083.13    109.89 o
   1   7 -11      887.99      954.96     97.35 o
  -1  -7  11      887.99      824.89     94.28 o
   1   7 -10      419.85      502.85     85.02 o
  -1  -7  10      419.85      303.48     70.84 o
   1   7  -9     4204.97     4670.83    206.13 o
   1   7  -9     4204.97     4347.03    187.46 o
  -1  -7   9     4204.97     4362.60    200.54 o
   1   7  -8     1042.25     1191.90    100.28 o
   1   7  -8     1042.25      967.90     84.70 o
  -1  -7   8     1042.25      993.63     92.39 o
  -1  -7   8     1042.25     1033.66     96.23 o
  -1  -7   7      759.48      715.22     81.04 o
   1   7  -7      759.48      775.30     86.56 o
   1   7  -7      759.48      726.30     70.35 o
  -1  -7   7      759.48      657.27     74.22 o
  -1  -7   6     1292.73     1346.85    106.54 o
   1   7  -6     1292.73     1324.13     95.66 o
  -1  -7   6     1292.73     1198.45     94.96 o
   1   7  -5     1412.78     1267.85     90.98 o
  -1  -7   5     1412.78     1435.92     99.76 o
  -1  -7   5     1412.78     1491.02    111.27 o
   1   7  -4      777.72      689.41     66.02 o
  -1  -7   4      777.72      703.77     67.49 o
  -1  -7   4      777.72      779.11     78.87 o
   1   7  -3     3196.39     3018.71    133.41 o
  -1  -7   3     3196.39     3043.26    159.23 o
  -1  -7   3     3196.39     3117.03    137.53 o
  -1  -7   2     1178.75     1114.03     96.86 o
   1   7  -2     1178.75     1176.56     83.25 o
  -1  -7   2     1178.75     1236.71     88.61 o
  -1  -7   1      163.73      154.40     32.29 o
  -1  -7   1      163.73      150.76     38.34 o
   1   7  -1      163.73       83.69     24.12 o
  -1  -7   0     2528.29     2575.27    141.91 o
  -1  -7   0     2528.29     2454.35    116.47 o
   1   7   0     2528.29     2359.80    114.99 o
  -1  -7  -1       26.16       26.25     24.49 o
   1   7   1       26.16       15.88     16.70 o
  -1  -7  -1       26.16       43.47     23.60 o
   1   7   2     7365.37     8031.90    211.83 o
  -1  -7  -2     7365.37     7602.32    201.47 o
  -1  -7  -2     7365.37     7743.57    245.04 o
   1   7   3      235.95      219.87     36.13 o
  -1  -7  -3      235.95      187.49     34.04 o
  -1  -7  -3      235.95      211.75     45.53 o
  -1  -7  -4      943.38     1075.01     76.55 o
   1   7   4      943.38     1022.99     77.55 o
  -1  -7  -4      943.38     1064.50     95.86 o
  -1  -7  -5       29.91      102.00     42.46 o
   1   7   5       29.91       61.42     40.99 o
  -1  -7  -5       29.91       92.99     40.14 o
  -1  -7  -6     1592.20     1542.51    109.88 o
   1   7   6     1592.20     1462.46     94.07 o
  -1  -7  -6     1592.20     1483.55     91.28 o
  -1  -7  -7      267.89      235.92     39.42 o
   1   7   7      267.89      303.77     44.80 o
  -1  -7  -7      267.89      257.00     50.23 o
  -1  -7  -8     4161.21     4261.06    185.35 o
  -1  -7  -8     4161.21     4086.18    160.07 o
   1   7   8     4161.21     3929.97    157.11 o
  -1  -7  -9        0.21       18.84     32.83 o
   1   7   9        0.21       -4.53     16.92 o
  -1  -7  -9        0.21       -6.84     16.79 o
   1   7  10      106.70      106.31     29.15 o
  -1  -7 -10      106.70      133.09     38.40 o
  -1  -7 -10      106.70       87.57     30.06 o
  -1  -7 -11      455.46      734.90     76.88 o
   1   7  11      455.46      493.36     73.26 o
  -1  -7 -11      455.46      587.37     72.86 o
   1   7  11      455.46      647.97     72.11 o
   1   7  12     1193.09      947.14     91.28 o
   1   7  12     1193.09     1042.50     90.46 o
  -1  -7 -12     1193.09     1288.40    106.95 o
  -1  -7 -12     1193.09     1291.36     97.74 o
  -1  -7 -13        1.04        3.37     31.14 o
  -1  -7 -13        1.04        9.97     18.66 o
   1   7  13        1.04        4.29     19.71 o
   1   7  13        1.04       20.50     21.73 o
  -1  -7 -14     3445.82     3327.20    167.47 o
   1   7  14     3445.82     3416.74    169.97 o
   1   7  14     3445.82     3614.69    174.04 o
  -1  -7 -14     3445.82     3583.41    188.49 o
   1   7  15       96.88      110.66     38.17 o
  -1  -7 -15       96.88      106.05     41.07 o
   1   7  15       96.88       82.93     31.82 o
  -1  -7 -15       96.88      135.20     43.07 o
   1   7  16     1414.67     1523.24    121.53 o
   1   7  16     1414.67     1271.84    113.04 o
  -1  -7 -16     1414.67     1336.05    126.90 o
  -1  -7 -16     1414.67     1427.30    116.32 o
  -1  -7 -17     1435.90     1329.43    122.39 o
   1   7  17     1435.90     1635.75    126.58 o
  -1  -7 -17     1435.90     1351.41    138.00 o
   1   7  17     1435.90     1609.21    112.73 o
   1   7  18     1378.65     1330.63    119.73 o
  -1  -7 -18     1378.65     1489.15    120.44 o
   1   7  18     1378.65     1437.28    110.06 o
   1   7  19       21.17       37.72     42.44 o
  -1  -7 -19       21.17       16.01     39.76 o
   1   7  19       21.17       66.48     43.29 o
  -1  -7 -20     1939.59     1974.30    148.61 o
   1   7  20     1939.59     1816.08    144.20 o
   1   7  20     1939.59     1982.20    131.69 o
   1   7  21      706.13      603.62     85.85 o
  -1  -7 -21      706.13      680.16     88.96 o
   1   7  21      706.13      741.15     79.83 o
   1   7  22      593.76      573.14     84.43 o
   1   7  22      593.76      529.25     68.96 o
  -1  -7 -22      593.76      527.82     80.46 o
   1   7  23      554.37      484.10     84.38 o
   1   7  23      554.37      539.89     67.51 o
  -1  -7 -23      554.37      535.78     86.59 o
   1   7  24       21.95       29.21     31.31 o
  -1  -7 -24       21.95        7.54     35.15 o
   1   7  25      316.63      309.78     70.52 o
  -1  -7 -25      316.63      287.60     73.54 o
   1   7  26      179.54      134.94     51.76 o
  -1  -7 -26      179.54      127.96     59.12 o
   1   7  27      320.70      243.47     67.16 o
  -1  -7 -27      320.70      235.10     69.09 o
   1   7  28      229.53      214.92     65.64 o
  -1  -7 -28      229.53      139.57     50.47 o
   1   7  29      509.08      460.31     94.56 o
  -1  -7 -29      509.08      371.61     85.50 o
   1   8 -23        9.22      -38.30     49.85 o
   1   8 -22     1180.55     1499.61    159.32 o
   1   8 -21      175.56      160.79     54.37 o
   1   8 -20       91.28      151.39     46.29 o
   1   8 -19      430.94      357.00     85.50 o
   1   8 -18      568.19      512.05     86.29 o
   1   8 -17      191.33       99.79     47.75 o
   1   8 -16      928.58     1002.84    115.37 o
   1   8 -15      138.53      197.33     54.87 o
   1   8 -14     1454.31     1609.34    136.71 o
   1   8 -13      455.38      458.97     70.88 o
   1   8 -13      455.38      615.06     84.83 o
   1   8 -12      217.70      244.37     54.13 o
  -1  -8  12      217.70      242.97     64.72 o
   1   8 -12      217.70      168.30     44.73 o
   1   8 -11     2381.63     2364.22    171.21 o
   1   8 -11     2381.63     2553.89    161.17 o
  -1  -8  11     2381.63     2156.37    186.22 o
   1   8 -10      101.89      162.79     47.94 o
   1   8 -10      101.89      104.92     40.68 o
  -1  -8  10      101.89      212.94     61.40 o
  -1  -8  10      101.89       54.88     34.73 o
  -1  -8   9       77.04       74.86     35.28 o
   1   8  -9       77.04       40.55     29.04 o
   1   8  -9       77.04       30.76     43.00 o
  -1  -8   9       77.04       51.32     32.62 o
  -1  -8   8      605.65      578.01     83.32 o
   1   8  -8      605.65      792.64     87.09 o
   1   8  -8      605.65      546.60     68.81 o
  -1  -8   8      605.65      646.56     75.87 o
  -1  -8   7     1144.98     1192.23    115.18 o
  -1  -8   7     1144.98     1128.83     95.94 o
   1   8  -7     1144.98      989.03     94.68 o
  -1  -8   6      305.22      273.64     59.99 o
   1   8  -6      305.22      303.86     49.56 o
  -1  -8   6      305.22      300.26     50.71 o
   1   8  -5     5686.63     5773.17    204.50 o
  -1  -8   5     5686.63     5996.20    248.38 o
  -1  -8   5     5686.63     5411.15    204.35 o
  -1  -8   4      429.66      467.55     61.24 o
  -1  -8   4      429.66      357.30     63.20 o
   1   8  -4      429.66      389.62     54.43 o
   1   8  -3      230.28      214.51     43.40 o
  -1  -8   3      230.28      247.38     47.88 o
  -1  -8   3      230.28      268.89     59.22 o
  -1  -8   2       98.49      121.05     37.80 o
   1   8  -2       98.49       66.53     29.00 o
  -1  -8   2       98.49       97.51     35.09 o
  -1  -8   1     3226.10     3314.52    179.38 o
  -1  -8   1     3226.10     3190.86    140.57 o
   1   8  -1     3226.10     3248.38    145.00 o
  -1  -8   0        8.79       46.17     26.70 o
   1   8   0        8.79       13.30     18.10 o
  -1  -8   0        8.79      -17.73     27.99 o
   1   8   1     2097.42     1902.65    111.65 o
  -1  -8  -1     2097.42     2037.54    106.77 o
  -1  -8  -1     2097.42     2128.87    144.59 o
   1   8   2       13.42        9.15     18.42 o
  -1  -8  -2       13.42       11.00     24.71 o
  -1  -8  -2       13.42       17.45     22.69 o
  -1  -8  -3      868.05      652.59     96.47 o
  -1  -8  -3      868.05      939.87     75.84 o
   1   8   3      868.05      836.46     79.02 o
  -1  -8  -4      259.91      240.99     49.55 o
  -1  -8  -4      259.91      364.94     48.19 o
   1   8   4      259.91      410.17     55.91 o
  -1  -8  -5      102.37       85.13     28.04 o
   1   8   5      102.37       69.25     28.51 o
  -1  -8  -5      102.37       77.80     34.02 o
  -1  -8  -6      191.79      232.51     57.77 o
  -1  -8  -6      191.79      217.88     39.25 o
   1   8   6      191.79      166.83     36.34 o
  -1  -8  -7     3420.02     3290.88    142.31 o
   1   8   7     3420.02     3439.88    154.75 o
  -1  -8  -7     3420.02     3620.85    190.28 o
  -1  -8  -8      556.03      547.11     75.97 o
  -1  -8  -8      556.03      529.17     58.56 o
   1   8   8      556.03      539.01     63.16 o
  -1  -8  -9     4024.54     4023.43    162.95 o
   1   8   9     4024.54     3955.66    172.48 o
  -1  -8  -9     4024.54     4241.66    209.51 o
  -1  -8 -10     1622.95     1443.64    136.54 o
  -1  -8 -10     1622.95     1921.05    123.77 o
   1   8  10     1622.95     1487.23    127.40 o
  -1  -8 -11      727.40      740.01     74.20 o
  -1  -8 -11      727.40      707.61     92.24 o
   1   8  11      727.40      697.09     75.11 o
  -1  -8 -12     2258.47     2428.07    135.86 o
   1   8  12     2258.47     2085.59    135.63 o
  -1  -8 -12     2258.47     2404.52    168.50 o
   1   8  13     2153.30     1948.55    131.63 o
   1   8  13     2153.30     2045.58    131.86 o
  -1  -8 -13     2153.30     2248.39    166.67 o
  -1  -8 -13     2153.30     2168.95    133.77 o
  -1  -8 -14      196.92      273.56     61.33 o
  -1  -8 -14      196.92      196.92     47.86 o
   1   8  14      196.92      175.39     48.10 o
   1   8  14      196.92      183.88     44.17 o
   1   8  15      969.53      824.15     90.90 o
  -1  -8 -15      969.53      953.69     94.44 o
   1   8  15      969.53      740.97     91.22 o
  -1  -8 -15      969.53      725.39    104.31 o
  -1  -8 -16     1755.41     1706.24    162.06 o
   1   8  16     1755.41     1714.12    127.87 o
  -1  -8 -16     1755.41     1770.22    132.75 o
   1   8  16     1755.41     1978.49    143.43 o
   1   8  17      501.46      531.51     94.23 o
   1   8  17      501.46      317.74     73.14 o
  -1  -8 -17      501.46      331.15     69.25 o
  -1  -8 -18      606.29      514.06     81.74 o
   1   8  18      606.29      765.89     93.44 o
   1   8  18      606.29      603.18     85.00 o
   1   8  19       51.45       63.08     30.97 o
   1   8  19       51.45       37.76     32.56 o
   1   8  19       51.45       61.08     37.70 o
  -1  -8 -19       51.45       56.56     30.96 o
   1   8  20     1106.46     1018.90    107.07 o
   1   8  20     1106.46      888.94    109.48 o
  -1  -8 -20     1106.46     1128.26    113.57 o
   1   8  20     1106.46     1173.64    102.04 o
   1   8  21      880.14      859.12    107.89 o
  -1  -8 -21      880.14      699.49     94.24 o
   1   8  21      880.14     1011.52     98.33 o
   1   8  21      880.14      848.21    102.45 o
   1   8  22     1020.11      999.10     98.86 o
   1   8  22     1020.11      948.44    115.19 o
  -1  -8 -22     1020.11      931.23    113.34 o
   1   8  22     1020.11     1010.21    114.91 o
   1   8  23      150.82      115.52     39.40 o
   1   8  23      150.82      195.57     56.40 o
  -1  -8 -23      150.82       83.97     38.67 o
   1   8  24     1253.18     1211.59    129.31 o
  -1  -8 -24     1253.18     1077.34    130.77 o
   1   8  25      174.04      154.57     46.13 o
  -1  -8 -25      174.04      101.85     42.56 o
   1   8  26      264.42      250.05     66.27 o
  -1  -8 -26      264.42      192.17     61.41 o
   1   8  27       29.36      -70.54     51.89 o
  -1  -8 -27       29.36      -30.43     46.08 o
   1   8  28       71.00      -26.43     37.25 o
  -1  -8 -28       71.00       87.48     51.17 o
  -1  -8 -29       12.99       65.21     47.46 o
   1   8  29       12.99       68.47     44.27 o
   1   9 -22      125.05      151.61     62.44 o
   1   9 -21      874.71      957.84    135.89 o
   1   9 -20      449.74      600.57     99.83 o
   1   9 -19      128.05      114.35     54.03 o
   1   9 -18     1026.08     1273.90    137.69 o
   1   9 -17     1108.53     1125.05    140.76 o
   1   9 -16      186.65      123.59     46.54 o
   1   9 -15      830.40      849.07    104.80 o
   1   9 -14     1209.73     1270.80    129.55 o
   1   9 -14     1209.73     1188.18    126.48 o
   1   9 -13        0.82        6.40     27.74 o
   1   9 -13        0.82       16.86     27.31 o
  -1  -9  12      503.05      468.52     75.65 o
   1   9 -12      503.05      702.12     91.61 o
   1   9 -12      503.05      549.54     87.78 o
  -1  -9  11      383.57      339.70     63.07 o
   1   9 -11      383.57      409.17     68.52 o
   1   9 -11      383.57      368.39     72.11 o
   1   9 -10      705.98      858.38     95.68 o
   1   9 -10      705.98      685.39     96.07 o
  -1  -9  10      705.98      684.66     83.67 o
  -1  -9   9       33.58      -12.99     44.67 o
  -1  -9   9       33.58       23.95     29.27 o
   1   9  -9       33.58       44.60     26.99 o
   1   9  -9       33.58       23.84     22.37 o
   1   9  -8     1577.85     1693.55    125.39 o
  -1  -9   8     1577.85     1587.84    118.13 o
  -1  -9   8     1577.85     1322.07    151.27 o
  -1  -9   7      345.91      294.66     52.27 o
   1   9  -7      345.91      270.23     49.06 o
  -1  -9   7      345.91      275.50     59.80 o
   1   9  -6     3762.94     3487.96    173.46 o
  -1  -9   6     3762.94     3447.83    166.64 o
  -1  -9   6     3762.94     3431.05    224.39 o
  -1  -9   5      841.40      695.40     98.38 o
   1   9  -5      841.40      809.82     83.99 o
  -1  -9   5      841.40      861.90     81.50 o
  -1  -9   4     1249.75     1234.98    131.37 o
   1   9  -4     1249.75     1025.53     92.78 o
  -1  -9   4     1249.75     1274.15     99.72 o
   1   9  -3      809.95      896.18     86.41 o
  -1  -9   3      809.95      944.03     88.48 o
  -1  -9   3      809.95      933.93    114.20 o
  -1  -9   2        6.70      -26.88     26.93 o
   1   9  -2        6.70       12.78     24.40 o
  -1  -9   2        6.70        1.61     28.69 o
  -1  -9   1      636.88      626.77     89.61 o
   1   9  -1      636.88      618.93     70.43 o
  -1  -9   1      636.88      621.35     66.51 o
  -1  -9   0     1725.55     1899.36    109.39 o
  -1  -9   0     1725.55     1799.05    152.14 o
   1   9   0     1725.55     1882.88    120.91 o
   1   9   1       50.58       54.34     28.67 o
  -1  -9  -1       50.58       36.98     23.24 o
  -1  -9  -1       50.58       14.97     23.55 o
  -1  -9  -2     1287.55     1173.39     83.90 o
   1   9   2     1287.55     1177.89     94.19 o
  -1  -9  -2     1287.55     1190.03    121.88 o
  -1  -9  -3     1980.42     1872.83    101.86 o
   1   9   3     1980.42     1981.39    124.28 o
  -1  -9  -3     1980.42     2023.38    160.53 o
  -1  -9  -4      152.57      211.82     42.12 o
   1   9   4      152.57      181.15     43.80 o
  -1  -9  -4      152.57       92.33     37.90 o
  -1  -9  -5     1805.16     1766.28    105.16 o
   1   9   5     1805.16     1887.31    125.19 o
  -1  -9  -5     1805.16     1997.03    161.91 o
  -1  -9  -6     1699.17     1749.79    103.93 o
   1   9   6     1699.17     1636.12    116.41 o
  -1  -9  -6     1699.17     1808.85    151.96 o
  -1  -9  -7       20.49       10.34     22.28 o
   1   9   7       20.49       17.11     27.08 o
  -1  -9  -7       20.49       47.97     28.98 o
  -1  -9  -8      297.23      302.43     61.10 o
  -1  -9  -8      297.23      331.80     46.56 o
   1   9   8      297.23      304.39     52.39 o
  -1  -9  -9     2580.62     2732.17    139.53 o
   1   9   9     2580.62     2621.58    147.61 o
  -1  -9  -9     2580.62     3024.89    203.02 o
   1   9  10      263.28      175.66     45.75 o
  -1  -9 -10      263.28      254.66     48.25 o
  -1  -9 -10      263.28      277.35     71.01 o
  -1  -9 -11      818.97      834.92     85.93 o
   1   9  11      818.97     1046.92     97.19 o
  -1  -9 -11      818.97      911.66    121.25 o
  -1  -9 -12      371.31      313.71     81.61 o
   1   9  12      371.31      397.16     67.52 o
  -1  -9 -12      371.31      366.14     58.24 o
  -1  -9 -13      355.16      300.84     53.74 o
   1   9  13      355.16      410.28     64.69 o
  -1  -9 -13      355.16      293.36     77.75 o
  -1  -9 -14      845.68      882.34    124.22 o
   1   9  14      845.68      818.20     94.90 o
  -1  -9 -14      845.68      788.20     88.36 o
   1   9  15     1189.87     1080.20    110.79 o
  -1  -9 -15     1189.87     1338.80    112.71 o
   1   9  16      221.17      266.20     51.65 o
   1   9  16      221.17      214.04     53.91 o
  -1  -9 -16      221.17      115.05     46.49 o
   1   9  17      921.36     1056.99    108.47 o
  -1  -9 -17      921.36      709.06     94.65 o
   1   9  17      921.36     1004.29     97.63 o
   1   9  18      475.84      348.72     68.75 o
   1   9  18      475.84      468.11     71.57 o
  -1  -9 -18      475.84      476.50     70.31 o
  -1  -9 -19      277.29      328.39     64.53 o
   1   9  19      277.29      271.31     64.66 o
   1   9  19      277.29      315.25     64.99 o
   1   9  20       32.91       75.79     35.86 o
   1   9  20       32.91        5.48     29.67 o
  -1  -9 -20       32.91       24.48     29.32 o
   1   9  21        8.97       59.66     44.28 o
   1   9  21        8.97        8.46     26.22 o
   1   9  21        8.97      -24.44     27.42 o
  -1  -9 -21        8.97       29.25     26.59 o
   1   9  22        5.80      -12.91     27.84 o
   1   9  22        5.80        6.64     43.99 o
  -1  -9 -22        5.80      -21.51     27.90 o
   1   9  22        5.80       22.25     36.00 o
  -1  -9 -23     1160.24      917.94    115.96 o
   1   9  23     1160.24     1172.22    139.20 o
   1   9  23     1160.24     1339.31    119.68 o
   1   9  23     1160.24      987.38    113.89 o
   1   9  24       75.35      108.24     46.16 o
   1   9  24       75.35       50.64     37.05 o
  -1  -9 -24       75.35      -34.78     38.20 o
   1   9  25      295.98      289.85     75.43 o
   1   9  26      124.91      247.13     78.31 o
   1   9  27        8.33       19.75     36.63 o
   1   9  28      192.35      206.82     71.53 o
   1  10 -21      303.68      253.79     70.83 o
   1  10 -20       57.84       91.35     51.59 o
   1  10 -19      714.86      883.35    124.14 o
   1  10 -18       12.16        4.85     32.71 o
   1  10 -17      388.46      464.24     87.27 o
   1  10 -16        3.65      -79.64     53.09 o
   1  10 -15      301.92      419.29     79.66 o
  -1 -10  15      301.92      237.30     63.08 o
   1  10 -14       21.66      117.58     55.14 o
   1  10 -14       21.66       57.07     38.53 o
  -1 -10  14       21.66        9.37     38.31 o
   1  10 -13      801.50      904.01    107.15 o
  -1 -10  13      801.50      728.04     95.94 o
   1  10 -13      801.50      696.26    103.58 o
  -1 -10  12       50.46       65.86     42.21 o
   1  10 -12       50.46       64.48     40.24 o
   1  10 -12       50.46       67.04     36.34 o
   1  10 -11      949.86      960.97    119.46 o
   1  10 -11      949.86     1000.56    114.61 o
  -1 -10  11      949.86      976.24    107.27 o
   1  10 -10      184.43      135.44     46.39 o
  -1 -10  10      184.43      169.52     47.58 o
   1  10  -9      357.99      359.84     70.30 o
  -1 -10   9      357.99      312.52     59.14 o
  -1 -10   8        2.48      -22.96     29.14 o
   1  10  -8        2.48        0.03     26.77 o
   1  10  -7     2403.67     2504.16    158.32 o
  -1 -10   7     2403.67     2405.80    146.08 o
  -1 -10   6      171.00      181.94     59.03 o
   1  10  -6      171.00      174.65     45.78 o
  -1 -10   6      171.00      171.19     42.58 o
  -1 -10   5     2337.60     2431.67    141.25 o
   1  10  -5     2337.60     2270.10    147.42 o
  -1 -10   5     2337.60     2269.85    210.25 o
   1  10  -4     4180.47     4244.42    201.47 o
  -1 -10   4     4180.47     4450.24    189.96 o
  -1 -10   4     4180.47     4142.14    287.33 o
  -1 -10   3      245.37      182.62     40.93 o
   1  10  -3      245.37      197.92     52.67 o
  -1 -10   3      245.37      151.27     59.77 o
  -1 -10   2      275.31      329.10     53.74 o
   1  10  -2      275.31      314.95     59.18 o
  -1 -10   2      275.31      186.61     64.53 o
   1  10  -1     3352.41     3018.98    162.01 o
  -1 -10   1     3352.41     3254.40    149.86 o
  -1 -10   1     3352.41     2845.94    223.18 o
  -1 -10   0      160.50       65.14     38.50 o
   1  10   0      160.50      187.02     46.92 o
  -1 -10   0      160.50      177.94     40.68 o
  -1 -10  -1     3144.18     2980.83    222.60 o
   1  10   1     3144.18     3227.70    169.96 o
  -1 -10  -1     3144.18     3156.14    143.64 o
  -1 -10  -2      474.02      630.78    104.48 o
  -1 -10  -2      474.02      537.58     62.47 o
   1  10   2      474.02      475.47     67.16 o
   1  10   3      820.12      852.71     87.26 o
  -1 -10  -3      820.12      694.05    106.64 o
  -1 -10  -3      820.12      766.67     72.97 o
  -1 -10  -4     1355.61     1419.98     94.54 o
   1  10   4     1355.61     1488.46    115.21 o
  -1 -10  -4     1355.61     1451.19    155.37 o
  -1 -10  -5      193.66      134.17     55.62 o
  -1 -10  -5      193.66      195.90     39.56 o
   1  10   5      193.66      221.34     48.15 o
  -1 -10  -6     2272.45     2236.99    119.67 o
   1  10   6     2272.45     2099.96    140.51 o
  -1 -10  -6     2272.45     2067.04    187.87 o
  -1 -10  -7     2800.89     2876.16    137.36 o
   1  10   7     2800.89     2501.92    151.16 o
  -1 -10  -7     2800.89     2360.52    207.67 o
  -1 -10  -8      618.14      624.99     66.02 o
  -1 -10  -8      618.14      436.82     91.39 o
   1  10   8      618.14      537.11     70.70 o
   1  10   9      308.87      340.23     59.39 o
  -1 -10  -9      308.87      356.75     54.52 o
  -1 -10  -9      308.87      322.53     82.18 o
  -1 -10 -10     5269.41     5473.87    201.71 o
   1  10  10     5269.41     5197.06    226.29 o
  -1 -10 -10     5269.41     4683.98    308.78 o
  -1 -10 -11      210.96      402.31     97.54 o
   1  10  11      210.96      264.81     58.83 o
  -1 -10 -11      210.96      342.48     58.53 o
  -1 -10 -12     1101.19     1219.72    101.48 o
   1  10  12     1101.19     1181.41    114.27 o
   1  10  13      556.68      540.88     74.88 o
  -1 -10 -13      556.68      581.23     73.21 o
   1  10  14        6.26      -21.08     27.94 o
  -1 -10 -14        6.26        3.51     26.54 o
   1  10  15      662.18      556.48     77.07 o
  -1 -10 -15      662.18      693.58     83.93 o
   1  10  16     1094.32     1039.10    112.80 o
  -1 -10 -16     1094.32     1055.49    103.92 o
   1  10  17      105.29      178.83     53.40 o
   1  10  18     2183.72     2170.15    164.88 o
   1  10  19       21.80        1.45     32.26 o
   1  10  20      271.12      302.11     75.09 o
   1  10  21       89.70       67.36     38.54 o
   1  10  22      325.78      327.28     64.57 o
   1  10  22      325.78      385.82     85.37 o
   1  10  23      110.13      100.12     36.88 o
   1  10  23      110.13      126.45     49.90 o
   1  10  24     1438.14     1385.96    161.16 o
   1  10  25       45.69       26.77     35.61 o
   1  10  26      169.26      146.09     59.53 o
   1  10  27      279.21      238.56     70.35 o
   1  11 -19       95.19      147.80     62.38 o
   1  11 -18      375.25      342.00     90.86 o
   1  11 -17       35.89       15.62     45.23 o
   1  11 -16       15.24        3.06     32.39 o
   1  11 -15        5.76       62.11     38.98 o
   1  11 -15        5.76       29.02     32.85 o
   1  11 -14      397.51      508.45     88.52 o
   1  11 -14      397.51      316.68     78.76 o
   1  11 -13       51.13       25.87     34.47 o
   1  11 -13       51.13       47.69     42.78 o
   1  11 -12     1676.31     1689.93    158.10 o
   1  11 -11      556.01      633.36     92.81 o
   1  11 -10      127.69      170.01     59.20 o
   1  11  -9      251.36      258.93     62.00 o
   1  11  -8      557.57      500.86     86.75 o
   1  11  -7      805.71      723.45     93.58 o
   1  11  -6      338.23      299.75     58.28 o
   1  11  -5      348.95      335.09     66.68 o
   1  11  -4      174.06      134.81     40.80 o
   1  11  -3      924.42      963.30    101.41 o
   1  11  -2        0.61       28.92     28.87 o
   1  11  -1      389.98      419.79     66.14 o
  -1 -11   0      179.21      211.90     70.84 o
   1  11   0      179.21      173.39     48.41 o
  -1 -11  -1      333.19      339.86     93.41 o
   1  11   1      333.19      433.95     68.32 o
   1  11   2        5.96       40.57     37.08 o
  -1 -11  -2        5.96      -13.15     44.23 o
   1  11   3     1943.73     1958.34    140.05 o
  -1 -11  -3     1943.73     2050.08    209.12 o
  -1 -11  -4      109.45      307.41     80.77 o
   1  11   4      109.45      163.22     48.33 o
   1  11   5      158.28      247.95     63.26 o
  -1 -11  -5      158.28      432.39    112.77 o
   1  11   6       36.78        2.01     25.64 o
   1  11   7        5.14        2.68     28.49 o
   1  11   8      800.89      785.15     90.74 o
   1  11   9      565.78      540.50     78.11 o
   1  11  10      104.12      132.29     50.83 o
   1  11  11     3893.41     4070.47    212.45 o
   1  11  12      592.33      776.82    102.78 o
   1  11  13       21.67       23.23     28.52 o
   1  11  14      382.55      399.50     73.67 o
   1  11  15      212.62      155.91     42.47 o
   1  11  16        5.44       59.71     53.09 o
   1  11  17     1149.65     1154.97    130.17 o
   1  11  18      108.81      186.99     55.21 o
   1  11  19      464.99      375.98     87.20 o
   1  11  20      451.52      439.08     83.67 o
   1  11  21       11.03       -4.03     42.52 o
   1  11  22     1249.34     1198.81    138.32 o
   1  11  23      255.32      282.14     62.32 o
   1  11  23      255.32      344.62     96.30 o
   1  11  24       81.64      108.84     63.52 o
   1  11  25      484.50      463.93    100.36 o
   1  12 -17       61.70       40.24     40.26 o
   1  12 -15      170.80      179.09     62.64 o
   1  12 -14      246.34      330.93     76.94 o
   1  12 -13      641.69      620.07    105.37 o
   1  12 -12       16.91      121.98     57.16 o
   1  12 -11      219.15      131.11     50.64 o
   1  12 -10      984.34     1016.62    120.51 o
   1  12  -9        7.99      -38.41     33.81 o
   1  12  -8     1092.10     1057.64    120.79 o
   1  12  -7      661.97      694.85     97.63 o
   1  12  -6       14.08      -13.47     33.37 o
   1  12  -5      504.58      392.15     71.55 o
   1  12  -4      831.48      913.77    106.97 o
   1  12  -3        2.81       35.26     28.68 o
   1  12  -2     2609.77     2600.30    175.19 o
   1  12  -1      245.39      181.19     45.97 o
   1  12   0      283.69      259.34     57.86 o
   1  12   1       36.62       68.30     37.47 o
   1  12   2      484.93      491.53     80.04 o
   1  12   3      127.19       98.30     55.65 o
   1  12   4     1910.93     1741.74    137.63 o
   1  12   5      115.11       96.15     39.37 o
   1  12   6      754.36      782.29     97.85 o
   1  12   7      473.90      479.26     78.30 o
   1  12   8      400.33      380.39     73.64 o
   1  12   9       99.08       77.97     42.21 o
   1  12  10      822.63      833.52    105.59 o
   1  12  11       22.91      -31.44     34.67 o
   1  12  12     1073.80     1157.21    119.59 o
   1  12  13       89.74       95.03     44.63 o
   1  12  14       37.75        2.77     35.50 o
   1  12  15      331.35      468.25     85.19 o
   1  12  16      175.73      196.25     58.85 o
   1  12  17       67.21      115.65     55.00 o
   1  12  18      394.21      547.01     94.40 o
   1  12  19      293.88      247.05     69.33 o
   1  12  20        0.64      -69.39     57.68 o
   1  12  21      428.30      441.72     83.59 o
   1  12  22      185.21      244.76     77.43 o
   1  12  23       18.12      107.62     63.04 o
   1  12  24      292.39      403.58     98.00 o
   1  13 -14      254.40      232.18     70.94 o
   1  13 -13      163.85      121.03     55.22 o
   1  13 -12       20.69       92.32     53.08 o
   1  13 -11      183.67      219.63     63.91 o
   1  13 -10        8.33       13.51     40.01 o
   1  13  -9      901.02     1040.65    127.21 o
   1  13  -8       37.60       23.47     27.76 o
   1  13  -7      112.76       93.59     44.62 o
   1  13  -6       63.81       73.91     40.42 o
   1  13  -5        5.07       -3.77     24.28 o
   1  13  -4      112.96      142.48     50.82 o
   1  13  -3     1260.62     1183.99    126.14 o
   1  13  -2      119.00      170.28     56.01 o
   1  13  -1     1266.88     1272.60    125.85 o
   1  13   0      519.18      478.13     79.15 o
   1  13   1      266.08      246.30     64.48 o
   1  13   2       60.25       47.02     40.24 o
   1  13   3      609.83      673.20     98.53 o
   1  13   4      339.00      417.33     79.99 o
   1  13   5     1910.51     2054.07    159.46 o
   1  13   6      475.72      368.58     69.86 o
   1  13   7        1.26      -39.29     32.60 o
   1  13   8     1519.50     1506.77    141.04 o
   1  13   9      191.62      305.60     73.92 o
   1  13  10      231.85      266.53     71.29 o
   1  13  11      178.11      252.86     63.26 o
   1  13  12      476.37      463.61     84.00 o
   1  13  13      120.31      101.64     43.68 o
   1  13  14     1561.66     1624.48    150.33 o
   1  13  15      143.38      181.99     53.38 o
   1  13  16      517.49      501.22     98.85 o
   1  13  17        5.45       42.30     41.61 o
   1  13  18       58.50      130.01     51.31 o
   1  13  19       14.02       21.10     35.82 o
   1  13  20      273.81      228.57     75.70 o
   1  13  21        4.26       23.04     41.95 o
   1  14 -11       20.51       63.87     55.05 o
   1  14 -10      510.93      556.28     96.58 o
   1  14  -9      175.93      194.86     58.58 o
   1  14  -8      953.04      958.92    123.53 o
   1  14  -7       25.78      100.03     50.96 o
   1  14  -6        1.54       19.56     29.91 o
   1  14  -5       88.04      140.37     47.92 o
   1  14  -4      680.23      641.52     98.77 o
   1  14  -3        8.97       17.70     39.87 o
   1  14  -2      279.49      255.80     67.41 o
   1  14  -1       44.74       47.85     29.25 o
   1  14   0      127.21       63.64     34.08 o
   1  14   1      503.60      466.37     81.22 o
   1  14   2       99.18       88.27     42.57 o
   1  14   3      250.04      344.50     76.51 o
   1  14   4      341.90      315.33     70.79 o
   1  14   5      229.86      368.34     81.56 o
   1  14   6       17.27       41.69     45.92 o
   1  14   7      434.45      426.75     79.97 o
   1  14   8       36.10      -16.48     33.94 o
   1  14   9      399.66      345.04     77.80 o
   1  14  10       81.77       69.71     64.01 o
   1  14  11       13.06      -43.34     43.96 o
   1  14  12      159.83      217.67     67.95 o
   1  14  13      340.03      335.75     68.39 o
   1  14  14       32.95       -1.00     45.10 o
   1  14  15     1021.90     1068.54    132.47 o
   1  14  16       37.00       77.99     53.90 o
   1  14  17       85.17       76.36     55.70 o
   1  14  18      215.08      302.94     84.80 o
   1  14  19      503.42      587.43    109.08 o
   1  15  -6      433.03      548.60     96.19 o
   1  15  -5       66.97      -44.51     45.92 o
   1  15  -4      693.93      642.68    102.71 o
   1  15  -3      160.54      139.79     52.38 o
   1  15  -2      170.45      139.16     46.31 o
   1  15  -1      256.80      261.64     64.81 o
   1  15   0      278.53      342.02     76.82 o
   1  15   1       13.36       65.50     48.12 o
   1  15   2      450.93      342.94     77.60 o
   1  15   3      375.77      394.53     82.27 o
   1  15   4       57.59       17.06     42.51 o
   1  15   5       23.87       85.65     52.74 o
   1  15   6      157.10      183.96     53.65 o
   1  15   7       14.04       27.10     40.11 o
   1  15   8     1239.79     1213.30    141.84 o
   1  15   9       19.95       -3.25     47.03 o
   1  15  10       49.08      105.50     57.22 o
   1  15  11       51.35      130.13     59.40 o
   1  15  12      444.94      369.89     80.15 o
   1  15  13        4.46      -31.67     48.04 o
   1  15  14      184.01      186.06     63.11 o
   1  15  15       80.44       38.37     42.84 o
  -2  13  12       10.81       67.60     73.03 o
  -2  13  11        2.40      -26.26     65.14 o
  -2  13  10      355.92      254.86     79.21 o
  -2  13   9        4.96       19.31     65.39 o
  -2  13   8      148.44       -2.32     47.26 o
  -2  13   7      740.60      866.15    131.75 o
  -2  13   6       24.88      -32.40     43.49 o
  -2  13   5      241.27      294.34     85.46 o
  -2  13   4     1060.43     1103.89    146.80 o
  -2  13   3        0.93      -14.73     52.75 o
  -2  13   2        8.86      -32.31     41.60 o
  -2  13   1        7.22       -9.05     41.78 o
   2 -13  -1        7.22       53.67     59.52 o
  -2  13   0      219.28      240.93     75.07 o
   2 -13   0      219.28      139.27     56.47 o
  -2  13  -1      120.92      116.43     48.60 o
   2 -13   1      120.92      108.76     58.45 o
  -2  13  -2      133.49      184.82     66.62 o
   2 -13   2      133.49      111.20     61.26 o
  -2  13  -3       24.68       98.34     55.88 o
   2 -13   3       24.68       40.08     45.75 o
   2 -13   4      399.01      220.38     75.75 o
  -2  13  -4      399.01      382.24     89.73 o
  -2  13  -5      122.81      161.17     70.15 o
  -2  12  16      109.00      266.14     87.97 o
  -2  12  15       43.94      109.81     66.38 o
  -2  12  14     1155.20     1255.85    158.08 o
  -2  12  13      125.09      290.36     94.94 o
  -2  12  12      432.54      436.73     91.78 o
  -2  12  11      143.86      192.35     67.86 o
  -2  12  10        4.57       93.60     54.25 o
  -2  12   9      320.55      442.28     95.86 o
  -2  12   8      518.94      519.75     93.14 o
  -2  12   7       94.86      155.01     72.21 o
  -2  12   6      188.07      169.98     62.21 o
  -2  12   5      122.83      198.17     60.93 o
  -2  12   4       89.46       95.42     46.71 o
   2 -12  -4       89.46       29.88     46.57 o
  -2  12   3     1749.87     1895.55    180.84 o
   2 -12  -3     1749.87     1599.37    168.60 o
   2 -12  -2      342.43      288.77     80.43 o
  -2  12   2      342.43      364.85     85.94 o
   2 -12  -1       16.42       42.86     45.84 o
  -2  12   1       16.42      -26.30     33.17 o
   2 -12   0      305.80      241.46     70.79 o
  -2  12   0      305.80      344.44     78.97 o
  -2  12  -1      142.26      294.28     81.03 o
   2 -12   1      142.26        8.70     55.96 o
  -2  12  -2      119.70       84.83     50.23 o
   2 -12   2      119.70       65.42     53.46 o
  -2  12  -3     1305.71     1330.75    150.71 o
   2 -12   3     1305.71     1097.74    145.71 o
  -2  12  -4       24.34        8.48     38.73 o
   2 -12   4       24.34        6.01     41.75 o
  -2  12  -5      380.29      545.27    102.31 o
   2 -12   5      380.29      342.40     80.65 o
   2 -12   6       75.37       67.94     51.78 o
  -2  12  -6       75.37       -2.32     37.33 o
  -2  12  -7        9.79      106.68     58.21 o
   2 -12   7        9.79      -20.02     40.59 o
  -2  12  -8      321.79      343.82     77.29 o
   2 -12   8      321.79      253.46     72.51 o
  -2  12  -9      272.40      262.47     75.80 o
   2 -12   9      272.40      152.69     61.31 o
  -2  12 -10      124.63       86.84     49.58 o
   2 -12  10      124.63       87.10     58.94 o
  -2  11  19      948.68     1115.54    150.26 o
  -2  11  18      256.27      254.69     80.80 o
  -2  11  17        8.99      104.68     66.91 o
  -2  11  16      724.23      707.79    120.39 o
  -2  11  15       95.84      151.58     73.00 o
  -2  11  14      101.76      144.68     64.88 o
  -2  11  13      362.39      348.15     82.34 o
  -2  11  12      962.77     1032.22    137.72 o
  -2  11  11      285.80      238.30     67.21 o
  -2  11  10     1805.31     1919.69    180.19 o
  -2  11   9       21.21       18.11     37.94 o
  -2  11   8      255.91      242.84     71.48 o
  -2  11   7       58.92      122.84     51.76 o
   2 -11  -7       58.92      116.85     51.10 o
  -2  11   6       99.03      240.29     76.09 o
   2 -11  -6       99.03      176.25     53.73 o
  -2  11   5       21.54      -84.19     56.13 o
   2 -11  -5       21.54       53.97     45.22 o
   2 -11  -4     1630.82     1470.08    153.99 o
  -2  11   4     1630.82     1692.33    163.10 o
  -2  11   3      122.37      120.52     54.51 o
   2 -11  -3      122.37      105.52     48.86 o
  -2  11   2     1167.76     1339.12    144.24 o
   2 -11  -2     1167.76     1141.37    133.25 o
  -2  11   1      130.54       98.27     52.12 o
   2 -11  -1      130.54      134.01     50.88 o
  -2  11   0       43.73       69.91     53.04 o
   2 -11   0       43.73       18.77     30.75 o
  -2  11  -1       28.86       19.66     36.00 o
   2 -11   1       28.86      101.25     50.73 o
  -2  11  -2      939.21     1010.57    126.93 o
   2 -11   2      939.21      934.39    128.37 o
   2 -11   3        0.02       21.89     29.90 o
  -2  11  -3        0.02      -10.59     33.20 o
   2 -11   4      796.96      762.66    121.17 o
  -2  11  -4      796.96      782.03    112.44 o
  -2  11  -5      221.22      175.98     63.35 o
   2 -11   5      221.22      207.77     71.29 o
  -2  11  -6       51.81      116.30     60.97 o
   2 -11   6       51.81      138.08     55.73 o
  -2  11  -7      442.82      482.50     95.54 o
   2 -11   7      442.82      388.58     83.60 o
   2 -11   8      474.54      246.75     70.55 o
  -2  11  -8      474.54      379.68     81.39 o
   2 -11   9       25.82       36.12     54.47 o
  -2  11  -9       25.82        4.67     33.21 o
  -2  11 -10      585.93      544.41     98.59 o
   2 -11  10      585.93      517.22     97.12 o
   2 -11  11      221.19      141.21     57.90 o
  -2  11 -11      221.19      229.56     67.32 o
   2 -11  12      212.76      213.05     59.42 o
  -2  11 -12      212.76      175.65     61.58 o
  -2  11 -13       76.70      181.20     67.08 o
   2 -11  13       76.70       49.57     45.72 o
   2 -11  14       75.22      107.19     50.07 o
   2 -11  15      497.81      384.40     92.70 o
  -2  10  21      138.24      248.14     78.74 o
  -2  10  20      339.78      426.15     92.48 o
  -2  10  19       23.94       67.66     49.44 o
  -2  10  18       66.91      135.75     65.50 o
  -2  10  17      342.46      431.36     84.04 o
  -2  10  16       51.81        4.35     40.01 o
  -2  10  15      689.85      682.98    104.92 o
  -2  10  14      865.63     1000.14    129.45 o
  -2  10  13      555.44      675.33    119.98 o
  -2  10  12       28.11       87.78     52.46 o
  -2  10  11      757.09      652.57    100.16 o
  -2  10  10      279.37      327.55     75.41 o
  -2  10   9      117.25      150.66     55.17 o
  -2  10   8       82.88       11.87     48.39 o
   2 -10  -8       82.88       21.69     40.57 o
  -2  10   7      256.18      260.95     68.17 o
   2 -10  -7      256.18      207.18     58.44 o
  -2  10   6      163.74       81.73     59.94 o
   2 -10  -6      163.74      117.26     59.02 o
  -2  10   5      623.02      673.57    106.90 o
   2 -10  -5      623.02      641.46     96.71 o
  -2  10   4      316.86      295.39     71.34 o
   2 -10  -4      316.86      204.87     57.32 o
  -2  10   3     1324.80     1435.18    147.39 o
   2 -10  -3     1324.80     1328.74    136.42 o
   2 -10  -2      582.06      597.71     89.22 o
  -2  10   2      582.06      547.58     89.83 o
  -2  10   1     1069.43     1121.45    126.69 o
   2 -10  -1     1069.43      972.16    122.79 o
  -2  10   0      395.49      345.28     77.72 o
   2 -10   0      395.49      333.05     72.07 o
  -2  10  -1      556.05      558.90     98.69 o
   2 -10   1      556.05      489.32     87.67 o
  -2  10  -2      298.05      298.57     72.61 o
   2 -10   2      298.05      305.65     76.67 o
   2 -10   3      610.08      618.56     94.07 o
  -2  10  -3      610.08      628.57     92.93 o
   2 -10   4       18.37       44.20     35.54 o
  -2  10  -4       18.37       -9.15     28.27 o
  -2  10  -5      462.69      530.73     89.70 o
   2 -10   5      462.69      494.21     90.74 o
  -2  10  -6      582.40      546.47     94.98 o
   2 -10   6      582.40      455.38     88.37 o
  -2  10  -7       63.84       55.25     33.31 o
   2 -10   7       63.84       79.11     38.17 o
  -2  10  -8      687.28      710.17    106.76 o
   2 -10   8      687.28      662.90    103.42 o
  -2  10  -9      215.73      133.34     50.05 o
   2 -10   9      215.73      216.81     63.86 o
  -2  10 -10        9.21        9.17     38.45 o
   2 -10  10        9.21        0.52     32.85 o
  -2  10 -11      203.68      213.18     68.39 o
   2 -10  11      203.68      128.39     53.48 o
  -2  10 -12      517.10      516.78     96.82 o
   2 -10  12      517.10      368.12     80.29 o
  -2  10 -13       42.42       89.65     53.28 o
   2 -10  13       42.42       19.50     43.13 o
  -2  10 -14     1337.99     1232.87    153.91 o
   2 -10  14     1337.99     1298.84    145.61 o
  -2  10 -15      186.37      240.43     74.21 o
   2 -10  15      186.37      298.16     83.88 o
  -2  10 -16       46.07       -4.83     31.79 o
   2 -10  16       46.07      -34.12     40.13 o
   2 -10  17        7.45      -10.62     35.90 o
  -2   9  23        0.66       28.59     54.17 o
  -2   9  22     1142.59     1513.45    166.78 o
  -2   9  21      306.19      240.50     72.07 o
  -2   9  20        8.35       80.58     51.71 o
  -2   9  19        2.11       -5.38     47.99 o
  -2   9  18      884.88     1005.51    125.25 o
  -2   9  17      124.19      114.54     51.85 o
  -2   9  16     1567.90     1898.49    171.31 o
  -2   9  15      526.70      314.46     88.23 o
  -2   9  14      777.10      894.15    117.84 o
  -2   9  13      907.74      953.38    123.04 o
  -2   9  12      673.26      785.00    107.26 o
  -2   9  11      247.71      252.80     64.34 o
  -2   9  10     1271.61     1410.94    144.24 o
   2  -9 -10     1271.61     1206.65    121.77 o
  -2   9   9      509.42      485.04     89.23 o
   2  -9  -9      509.42      429.42     70.40 o
  -2   9   8     1874.76     1957.39    167.24 o
   2  -9  -8     1874.76     1729.55    144.97 o
   2  -9  -7      176.05      280.44     65.34 o
  -2   9   7      176.05      208.07     57.75 o
  -2   9   6      470.81      458.59     85.36 o
   2  -9  -6      470.81      377.37     71.95 o
  -2   9   5      483.96      587.07     93.68 o
   2  -9  -5      483.96      566.55     90.91 o
  -2   9   4     1224.22     1194.06    122.85 o
   2  -9  -4     1224.22     1350.31    129.83 o
  -2   9   3        0.36      -15.76     33.60 o
   2  -9  -3        0.36      -14.49     31.05 o
  -2   9   2     1354.24     1390.89    130.67 o
   2  -9  -2     1354.24     1315.41    129.33 o
  -2   9   1     1928.94     2333.27    176.20 o
   2  -9  -1     1928.94     2316.18    172.28 o
  -2   9   0       49.80      136.55     53.46 o
   2  -9   0       49.80       91.68     39.98 o
  -2   9  -1      311.37      263.59     62.39 o
   2  -9   1      311.37      291.03     63.27 o
   2  -9   2     1283.59     1275.37    128.18 o
  -2   9  -2     1283.59     1233.54    125.46 o
  -2   9  -3       80.36       25.70     34.45 o
   2  -9   3       80.36      128.13     51.33 o
  -2   9  -4       60.94      -21.19     46.11 o
   2  -9   4       60.94       94.65     52.58 o
   2  -9   5      926.71      887.72    108.63 o
  -2   9  -5      926.71      904.52    110.87 o
   2  -9   6       29.88       53.85     44.08 o
  -2   9  -6       29.88      107.81     58.12 o
   2  -9   7      426.16      402.90     78.61 o
  -2   9  -7      426.16      515.16     90.47 o
   2  -9   8       12.95       25.14     40.36 o
  -2   9  -8       12.95       -5.38     34.03 o
   2  -9   9       54.49       77.10     43.47 o
  -2   9  -9       54.49      122.04     51.63 o
   2  -9  10       11.07       11.64     29.28 o
  -2   9 -10       11.07       28.98     39.66 o
   2  -9  11       95.38       29.86     45.66 o
  -2   9 -11       95.38       86.84     45.46 o
  -2   9 -12       73.78       25.53     40.53 o
   2  -9  12       73.78       95.94     51.29 o
  -2   9 -13     1926.22     2128.83    184.64 o
   2  -9  13     1926.22     1865.04    165.62 o
   2  -9  14      187.61      160.86     59.86 o
  -2   9 -14      187.61      259.77     72.83 o
   2  -9  15      353.03      406.43     85.19 o
  -2   9 -15      353.03      350.77     78.79 o
  -2   9 -16      196.68      209.29     78.04 o
   2  -9  16      196.68      158.09     54.77 o
  -2   9 -17       11.78       53.64     39.92 o
   2  -9  17       11.78       18.65     30.55 o
  -2   9 -18      312.44      237.86     83.96 o
   2  -9  18      312.44      259.67     70.62 o
   2  -9  19      254.63      143.45     64.59 o
  -2   8  24        4.26      -75.17     55.54 o
  -2   8  23      871.57     1013.01    139.75 o
  -2   8  22       14.37       51.31     46.36 o
  -2   8  21      438.46      631.31    107.18 o
  -2   8  20       69.10       67.82     45.23 o
  -2   8  19      581.15      652.00    105.20 o
  -2   8  18      170.53      142.61     61.18 o
  -2   8  17     2041.73     2292.53    186.68 o
  -2   8  16       34.70       30.98     32.07 o
  -2   8  15     1224.42     1272.29    134.24 o
  -2   8  14      869.87      963.73    115.26 o
  -2   8  13      107.31      187.85     65.50 o
  -2   8  12      236.36      210.42     58.23 o
  -2   8  11      946.81      903.75    106.64 o
   2  -8 -11      946.81      894.72     98.33 o
  -2   8  10      328.89      357.27     69.42 o
   2  -8 -10      328.89      276.49     58.72 o
  -2   8   9     1035.34     1077.37    116.99 o
   2  -8  -9     1035.34     1015.94    106.54 o
  -2   8   8      227.76      228.28     58.64 o
   2  -8  -8      227.76      293.97     55.83 o
   2  -8  -7      112.41      115.32     45.43 o
  -2   8   7      112.41      133.85     52.04 o
  -2   8   6     3874.93     3795.85    216.42 o
   2  -8  -6     3874.93     3955.39    206.88 o
  -2   8   5      185.38      181.26     54.24 o
   2  -8  -5      185.38      151.28     47.37 o
  -2   8   4      155.02      132.00     48.91 o
   2  -8  -4      155.02      143.20     46.41 o
  -2   8   3       42.49       59.87     37.54 o
   2  -8  -3       42.49       45.30     40.92 o
  -2   8   2      902.68      773.53     97.76 o
   2  -8  -2      902.68      952.78    101.07 o
  -2   8   1        1.22       57.57     67.56 o
   2  -8  -1        1.22      403.01     86.22 o
  -2   8   0     2148.76     2169.65    155.66 o
   2  -8   0     2148.76     1885.21    146.19 o
  -2   8  -1      250.80      223.35     67.25 o
   2  -8   1      250.80       39.29     58.00 o
  -2   8  -2     1334.09     1456.26    129.48 o
   2  -8   2     1334.09     1473.11    132.54 o
  -2   8  -3       92.37       43.15     29.83 o
   2  -8   3       92.37       80.81     39.27 o
  -2   8  -4       41.52       32.61     31.23 o
   2  -8   4       41.52        7.24     31.61 o
  -2   8  -5        4.01       35.05     34.08 o
   2  -8   5        4.01      -12.36     26.16 o
   2  -8   6     3811.36     3741.09    213.16 o
  -2   8  -6     3811.36     4048.25    218.64 o
   2  -8   7      139.19      189.78     55.07 o
  -2   8  -7      139.19      158.19     47.64 o
   2  -8   8     1112.30     1106.43    118.02 o
  -2   8  -8     1112.30     1027.08    115.82 o
  -2   8  -9       66.24       58.36     25.66 o
   2  -8   9       66.24        3.75     33.45 o
   2  -8  10       73.23       62.11     41.81 o
  -2   8 -10       73.23       45.92     33.84 o
  -2   8 -11      301.79      292.07     62.11 o
   2  -8  11      301.79      290.12     66.66 o
  -2   8 -12      826.74      704.17    108.11 o
   2  -8  12      826.74      727.82    100.39 o
  -2   8 -13      450.74      454.40     85.49 o
   2  -8  13      450.74      325.96     67.95 o
  -2   8 -14      723.95      702.95    108.35 o
   2  -8  14      723.95      750.82    107.41 o
  -2   8 -15      574.43      592.07    104.63 o
   2  -8  15      574.43      627.11     99.17 o
   2  -8  16       31.41       81.37     52.58 o
  -2   8 -16       31.41       -4.91     33.88 o
  -2   8 -17      705.37      539.10    100.43 o
   2  -8  17      705.37      727.94    103.23 o
   2  -8  18      186.59      159.40     64.35 o
  -2   8 -18      186.59      159.07     67.67 o
   2  -8  19       42.55       39.95     42.67 o
  -2   8 -19       42.55       30.35     34.56 o
   2  -8  20      290.37      204.35     65.64 o
   2  -8  21      108.49      136.39     59.17 o
  -2   7  25       32.19        5.15     37.00 o
  -2   7  24      935.39     1096.82    138.56 o
  -2   7  23        3.29      -90.55     61.62 o
  -2   7  22     1586.83     1739.13    172.58 o
  -2   7  21      222.79      359.15     79.60 o
  -2   7  20      132.56      126.54     50.16 o
  -2   7  19      568.97      668.20    101.51 o
  -2   7  18      758.39      758.17    106.57 o
  -2   7  17       59.45       59.21     46.99 o
  -2   7  16     1237.11     1357.14    131.05 o
  -2   7  15      333.41      109.30     78.59 o
  -2   7  14      483.38      563.93     81.73 o
  -2   7  13     1466.10     1554.92    136.07 o
  -2   7  12      289.34      277.15     57.46 o
   2  -7 -12      289.34      274.08     53.66 o
  -2   7  11      126.54      119.95     42.51 o
   2  -7 -11      126.54      121.03     40.98 o
  -2   7  10      977.04     1142.08    115.68 o
   2  -7 -10      977.04     1005.89     98.74 o
  -2   7   9      259.74      207.90     51.59 o
   2  -7  -9      259.74      238.91     52.99 o
   2  -7  -8      352.25      186.02     55.25 o
  -2   7   8      352.25      229.46     64.52 o
  -2   7   7     3087.98     3547.66    191.10 o
   2  -7  -7     3087.98     3379.16    178.14 o
   2  -7  -6      409.58      390.59     65.28 o
  -2   7   6      409.58      421.60     72.49 o
  -2   7   5     3068.20     3109.34    182.26 o
   2  -7  -5     3068.20     2907.83    167.79 o
  -2   7   4      391.90      430.58     71.19 o
   2  -7  -4      391.90      330.22     57.16 o
   2  -7  -3        8.40       15.08     25.82 o
  -2   7   3        8.40       16.60     33.67 o
  -2   7   2        2.97       16.64     28.60 o
   2  -7  -2        2.97       29.13     29.45 o
  -2   7   1     3664.26     3741.59    195.96 o
   2  -7  -1     3664.26     3763.65    189.60 o
   2  -7   0      600.15      876.48     98.27 o
  -2   7   0      600.15      889.23     99.48 o
  -2   7  -1     2780.61     2935.85    171.14 o
   2  -7   1     2780.61     2868.86    169.72 o
  -2   7  -2      427.64      326.92     57.51 o
   2  -7   2      427.64      412.93     64.50 o
   2  -7   3       29.98       24.43     22.82 o
  -2   7  -3       29.98       52.07     31.77 o
  -2   7  -4       45.34       43.95     26.10 o
   2  -7   4       45.34       53.67     30.79 o
   2  -7   5      669.52      632.31     83.25 o
  -2   7  -5      669.52      652.09     85.15 o
   2  -7   6       23.25       -4.84     25.73 o
   2  -7   6       23.25       34.07     22.29 o
  -2   7  -6       23.25      -11.34     22.73 o
  -2   7  -6       23.25       25.95     19.23 o
  -2   7  -7     1701.30     1781.17    108.02 o
  -2   7  -7     1701.30     1712.37    140.41 o
   2  -7   7     1701.30     1725.04    113.00 o
   2  -7   7     1701.30     1572.20    133.11 o
  -2   7  -8      193.98      152.53     49.62 o
  -2   7  -8      193.98      169.22     38.67 o
   2  -7   8      193.98      233.70     47.02 o
   2  -7   8      193.98      217.11     52.90 o
   2  -7   9      518.17      482.79     65.06 o
  -2   7  -9      518.17      604.88     67.91 o
   2  -7   9      518.17      642.37     88.74 o
  -2   7  -9      518.17      464.81     72.79 o
   2  -7  10     1116.59     1066.86    112.61 o
  -2   7 -10     1116.59     1209.69     97.69 o
  -2   7 -10     1116.59     1080.59    115.77 o
   2  -7  10     1116.59     1194.56    105.81 o
   2  -7  11        4.20       20.26     22.77 o
  -2   7 -11        4.20        5.07     16.11 o
  -2   7 -11        4.20      -42.53     35.59 o
   2  -7  11        4.20       13.82     28.23 o
   2  -7  12      430.81      358.13     68.28 o
  -2   7 -12      430.81      435.24     85.77 o
   2  -7  12      430.81      335.26     67.51 o
  -2   7 -12      430.81      454.48     67.25 o
   2  -7  13      936.24      915.96    112.62 o
  -2   7 -13      936.24      878.90     91.53 o
  -2   7 -13      936.24      883.77    111.35 o
   2  -7  13      936.24     1061.37    116.38 o
   2  -7  14      645.24      563.84     88.01 o
  -2   7 -14      645.24      666.29     84.11 o
  -2   7 -14      645.24      541.55     94.63 o
   2  -7  14      645.24      643.33     97.90 o
  -2   7 -15      262.52      308.64     78.16 o
   2  -7  15      262.52      143.45     62.82 o
  -2   7 -15      262.52      234.12     56.52 o
   2  -7  15      262.52      203.91     63.38 o
  -2   7 -16     1109.81     1138.05    115.50 o
   2  -7  16     1109.81     1056.80    119.87 o
  -2   7 -16     1109.81     1284.66    139.77 o
   2  -7  16     1109.81     1207.68    140.78 o
   2  -7  17       36.11       28.63     34.92 o
  -2   7 -17       36.11       18.79     40.74 o
   2  -7  17       36.11       65.16     52.69 o
  -2   7 -17       36.11       50.88     34.00 o
   2  -7  18      791.06      787.90    103.04 o
  -2   7 -18      791.06      864.89    119.25 o
   2  -7  18      791.06      803.31    127.23 o
  -2   7 -18      791.06      807.47    101.82 o
   2  -7  19      350.55      272.36     69.29 o
  -2   7 -19      350.55      324.04     70.35 o
  -2   7 -20       29.98       -6.11     24.89 o
   2  -7  20       29.98       47.12     34.11 o
   2  -7  21       15.23      -13.83     38.48 o
  -2   7 -21       15.23       30.08     29.58 o
  -2   7 -22       77.94       51.35     35.02 o
  -2   7 -23      108.47      194.95     65.00 o
  -2   6  26      332.41      439.97     96.51 o
  -2   6  25      601.64      528.96    105.71 o
  -2   6  24      247.77      219.86     62.00 o
  -2   6  23      384.00      488.02     93.74 o
  -2   6  22      434.95      381.42     88.44 o
  -2   6  21      170.62      156.40     55.92 o
  -2   6  20     1909.95     2300.20    186.50 o
  -2   6  19      137.56      126.36     49.74 o
  -2   6  18       74.41      106.24     46.88 o
  -2   6  17       17.39       -1.36     29.02 o
  -2   6  16     1190.42     1376.85    129.12 o
  -2   6  15       47.70       35.32     27.73 o
  -2   6  14     2207.79     2540.02    169.58 o
  -2   6  13       43.23      107.22     40.74 o
  -2   6  13       43.23       33.44     25.19 o
   2  -6 -13       43.23       60.87     29.11 o
  -2   6  12     2212.29     2186.35    123.28 o
   2  -6 -12     2212.29     2083.55    130.92 o
  -2   6  12     2212.29     2647.17    165.71 o
  -2   6  11        3.52       39.16     35.99 o
  -2   6  11        3.52        1.15     19.31 o
   2  -6 -11        3.52       54.33     28.36 o
  -2   6  10      187.05      229.87     58.04 o
  -2   6  10      187.05      174.93     38.25 o
   2  -6 -10      187.05      162.89     39.81 o
  -2   6   9        0.46       15.16     16.80 o
  -2   6   9        0.46      -32.36     26.60 o
   2  -6  -9        0.46      -13.29     23.81 o
  -2   6   8     3003.88     3089.96    172.54 o
  -2   6   8     3003.88     3325.08    128.70 o
   2  -6  -8     3003.88     2964.77    154.03 o
  -2   6   7      370.08      462.26     51.30 o
  -2   6   7      370.08      527.36     77.01 o
   2  -6  -7      370.08      424.37     58.96 o
  -2   6   6     2581.94     2501.65    105.67 o
  -2   6   6     2581.94     2496.49    155.19 o
   2  -6  -6     2581.94     2445.32    139.76 o
  -2   6   5      774.71      820.07     58.11 o
  -2   6   5      774.71      748.57     81.22 o
   2  -6  -5      774.71      766.74     79.22 o
  -2   6   4      627.54      609.45     47.31 o
  -2   6   4      627.54      626.66     78.06 o
   2  -6  -4      627.54      564.97     70.17 o
  -2   6   3      268.51      261.00     29.74 o
  -2   6   3      268.51      227.87     49.45 o
   2  -6  -3      268.51      234.76     42.23 o
  -2   6   2     1095.76     1097.55     62.43 o
  -2   6   2     1095.76     1056.02     97.25 o
   2  -6  -2     1095.76     1053.15     95.38 o
  -2   6   1       17.52        3.59     10.64 o
   2  -6  -1       17.52        9.50     28.31 o
  -2   6   1       17.52       11.25     31.08 o
   2  -6   0     2916.36     2831.32    155.07 o
  -2   6   0     2916.36     2928.14    102.94 o
  -2   6   0     2916.36     2770.52    158.40 o
  -2   6  -1      920.84      584.86     55.38 o
  -2   6  -1      920.84      933.82    106.38 o
   2  -6   1      920.84      814.94     92.07 o
  -2   6  -2      998.10     1041.30     64.85 o
  -2   6  -2      998.10     1027.72     97.23 o
  -2   6  -2      998.10     1036.98     67.47 o
   2  -6   2      998.10      999.60     95.43 o
   2  -6   3      873.97      935.25     94.14 o
  -2   6  -3      873.97      934.71     66.80 o
  -2   6  -3      873.97      863.17     87.58 o
  -2   6  -3      873.97      902.12     64.79 o
  -2   6  -4       50.36       46.15     18.26 o
   2  -6   4       50.36      120.34     36.05 o
  -2   6  -4       50.36       55.46     22.04 o
  -2   6  -4       50.36       68.83     30.46 o
   2  -6   4       50.36       45.42     19.99 o
   2  -6   5     1388.14     1386.12    112.54 o
  -2   6  -5     1388.14     1425.29    115.46 o
  -2   6  -5     1388.14     1384.29     87.57 o
   2  -6   5     1388.14     1441.11     95.38 o
  -2   6  -5     1388.14     1407.87     85.58 o
  -2   6  -6     2856.64     3117.16    173.02 o
  -2   6  -6     2856.64     2930.45    132.94 o
   2  -6   6     2856.64     2883.01    142.68 o
  -2   6  -6     2856.64     3041.63    131.67 o
   2  -6   6     2856.64     2935.52    172.74 o
   2  -6   7      284.32      273.68     47.10 o
   2  -6   7      284.32      228.30     52.57 o
  -2   6  -7      284.32      368.91     64.63 o
  -2   6  -7      284.32      321.13     46.84 o
   2  -6   8     1426.74     1574.33    125.86 o
  -2   6  -8     1426.74     1402.51    124.35 o
  -2   6  -8     1426.74     1421.17    102.11 o
   2  -6   8     1426.74     1431.68    118.39 o
   2  -6   9     1081.37     1084.57    105.40 o
  -2   6  -9     1081.37     1198.18     94.22 o
  -2   6  -9     1081.37     1139.33    108.89 o
   2  -6   9     1081.37     1132.81     99.84 o
   2  -6  10      196.53      169.87     49.01 o
  -2   6 -10      196.53      191.48     47.99 o
   2  -6  10      196.53      221.38     50.72 o
  -2   6 -10      196.53      143.57     33.95 o
   2  -6  11      859.61      943.92     96.84 o
  -2   6 -11      859.61      848.89     84.82 o
  -2   6 -11      859.61      743.12     99.02 o
   2  -6  11      859.61      904.72     98.42 o
   2  -6  12      382.07      291.62     58.15 o
   2  -6  12      382.07      410.68     66.83 o
  -2   6 -12      382.07      308.58     58.01 o
  -2   6 -12      382.07      399.22     70.31 o
   2  -6  13       98.21      173.59     54.21 o
  -2   6 -13       98.21       72.87     33.94 o
   2  -6  13       98.21       47.78     29.95 o
  -2   6 -13       98.21       73.48     32.25 o
   2  -6  14       44.51       -5.21     28.13 o
  -2   6 -14       44.51       70.20     44.35 o
   2  -6  14       44.51       49.61     34.60 o
  -2   6 -14       44.51       47.73     28.04 o
  -2   6 -15      854.72      904.33     99.13 o
  -2   6 -15      854.72      626.43    109.74 o
   2  -6  15      854.72      756.89    106.57 o
   2  -6  15      854.72      850.72    102.47 o
   2  -6  16        4.16       27.48     35.72 o
  -2   6 -16        4.16        8.16     26.85 o
   2  -6  16        4.16       -5.63     28.09 o
  -2   6 -16        4.16      -59.82     39.88 o
  -2   6 -17     1863.44     1854.16    148.69 o
  -2   6 -17     1863.44     2027.85    172.81 o
   2  -6  17     1863.44     1558.18    170.86 o
   2  -6  17     1863.44     1997.87    156.22 o
   2  -6  18      117.35       86.29     45.90 o
  -2   6 -18      117.35      104.11     42.26 o
   2  -6  18      117.35      100.03     43.31 o
   2  -6  19      317.08      245.42     62.52 o
  -2   6 -19      317.08      340.68     75.72 o
   2  -6  20       13.53      -39.48     35.99 o
  -2   6 -20       13.53       26.75     27.68 o
  -2   6 -21       85.76       -4.22     31.55 o
   2  -6  21       85.76       82.09     39.00 o
  -2   6 -22       21.61       49.95     47.59 o
   2  -6  22       21.61       28.07     37.85 o
  -2   6 -23      787.99      602.26    109.85 o
  -2   6 -24       16.99       -4.81     42.44 o
  -2   5  27      602.71      634.04    117.38 o
  -2   5  26        2.01      -88.54     59.03 o
  -2   5  25      382.12      515.78     98.76 o
  -2   5  24      334.22      299.97     78.25 o
  -2   5  23       22.17       36.38     45.80 o
  -2   5  22       52.52       52.38     34.71 o
  -2   5  21     1139.02     1565.45    151.30 o
  -2   5  20      155.93      167.70     54.52 o
  -2   5  19     1158.02     1429.25    140.64 o
  -2   5  18       48.59       60.30     33.05 o
   2  -5 -17     2897.21     2647.78    159.83 o
  -2   5  17     2897.21     3265.41    195.55 o
  -2   5  16        1.89       -8.96     33.03 o
   2  -5 -16        1.89      -18.77     25.17 o
   2  -5 -15     1442.33     1322.13    106.62 o
  -2   5  15     1442.33     1779.24    138.08 o
  -2   5  14      396.09      578.60     86.26 o
   2  -5 -13     5896.30     5925.55    198.19 o
  -2   5  13     5896.30     6287.48    254.12 o
   2  -5 -12        9.69        7.47     17.73 o
  -2   5  12        9.69        7.93     22.10 o
  -2   5  12        9.69       13.51     22.91 o
  -2   5  11      345.93      343.01     64.06 o
  -2   5  11      345.93      313.53     51.10 o
   2  -5 -11      345.93      296.08     47.72 o
  -2   5  10      191.97      172.81     45.05 o
  -2   5  10      191.97      199.45     37.89 o
   2  -5 -10      191.97      213.32     41.06 o
  -2   5   9      113.59       96.28     22.60 o
  -2   5   9      113.59      184.04     44.52 o
   2  -5  -9      113.59       94.82     28.67 o
  -2   5   8      716.06      720.69     85.79 o
  -2   5   8      716.06      527.71     58.05 o
   2  -5  -8      716.06      587.34     67.03 o
  -2   5   7     1661.79     1912.76    126.58 o
  -2   5   7     1661.79     1694.39     94.26 o
   2  -5  -7     1661.79     1773.77    110.49 o
  -2   5   6       59.13       51.93     16.98 o
  -2   5   6       59.13       48.76     35.90 o
   2  -5  -6       59.13       56.68     24.32 o
  -2   5   5      596.58      568.70     74.11 o
  -2   5   5      596.58      650.38     56.79 o
   2  -5  -5      596.58      634.83     70.72 o
   2  -5  -4     2611.22     2588.65    135.62 o
  -2   5   4     2611.22     2544.12    145.43 o
  -2   5   4     2611.22     2723.68    109.10 o
   2  -5  -3        4.90       10.55     16.28 o
  -2   5   3        4.90      -27.66     25.45 o
  -2   5   3        4.90       12.59     13.55 o
  -2   5   2     2195.96     2172.89     92.02 o
  -2   5   2     2195.96     2097.39    130.19 o
   2  -5  -2     2195.96     2136.85    126.37 o
  -2   5   1     1207.72     1276.44     72.62 o
  -2   5   1     1207.72     1239.94    102.13 o
   2  -5  -1     1207.72     1145.31     93.54 o
   2  -5   0      146.25      233.80     44.98 o
  -2   5   0      146.25      197.45     32.55 o
  -2   5   0      146.25      255.82     52.77 o
  -2   5  -1      718.26      676.04     55.19 o
  -2   5  -1      718.26      662.17     76.15 o
   2  -5   1      718.26      692.43     77.46 o
  -2   5  -2      967.82      936.19     65.47 o
  -2   5  -2      967.82      881.12     84.65 o
   2  -5   2      967.82      824.82     84.02 o
   2  -5   3       32.33       24.59     19.91 o
  -2   5  -3       32.33       41.34     25.22 o
  -2   5  -3       32.33       51.36     20.23 o
   2  -5   4     2741.90     2660.05    144.98 o
  -2   5  -4     2741.90     2835.61    120.89 o
   2  -5   4     2741.90     2634.28    124.93 o
  -2   5  -4     2741.90     2727.28    146.46 o
   2  -5   5       74.90       84.02     35.07 o
  -2   5  -5       74.90       66.65     18.67 o
  -2   5  -5       74.90       21.95     21.93 o
   2  -5   5       74.90       78.52     26.19 o
  -2   5  -5       74.90       60.83     23.33 o
  -2   5  -6      808.86      864.26     70.65 o
  -2   5  -6      808.86      671.81     76.54 o
  -2   5  -6      808.86      854.54     73.71 o
   2  -5   6      808.86      822.32     75.66 o
   2  -5   6      808.86      820.19     82.18 o
  -2   5  -7      571.39      846.36     89.19 o
  -2   5  -7      571.39      733.68     75.61 o
   2  -5   7      571.39      797.28     87.02 o
   2  -5   7      571.39      790.12     80.78 o
  -2   5  -7      571.39      749.63     75.75 o
  -2   5  -8     2419.60     2428.97    145.86 o
  -2   5  -8     2419.60     2387.95    129.73 o
   2  -5   8     2419.60     2500.29    140.28 o
   2  -5   8     2419.60     2468.44    149.72 o
  -2   5  -8     2419.60     2440.77    126.93 o
  -2   5  -9       40.20       66.09     29.45 o
   2  -5   9       40.20       54.75     31.73 o
  -2   5  -9       40.20       42.10     26.84 o
   2  -5   9       40.20       20.72     20.28 o
  -2   5 -10     2985.79     2985.58    170.55 o
  -2   5 -10     2985.79     3123.61    157.89 o
   2  -5  10     2985.79     2993.74    168.19 o
   2  -5  10     2985.79     3158.35    170.78 o
  -2   5 -11       26.99       35.74     22.48 o
  -2   5 -11       26.99        5.18     20.46 o
   2  -5  11       26.99       66.63     35.40 o
   2  -5  11       26.99       33.42     31.37 o
  -2   5 -12     1626.00     1644.34    122.05 o
  -2   5 -12     1626.00     1557.47    131.53 o
   2  -5  12     1626.00     1691.52    133.27 o
   2  -5  12     1626.00     1652.06    127.90 o
   2  -5  13      189.62      169.09     46.36 o
  -2   5 -13      189.62      152.94     45.79 o
   2  -5  13      189.62      179.45     48.09 o
  -2   5 -13      189.62      166.33     45.28 o
   2  -5  14      172.97      194.05     55.82 o
  -2   5 -14      172.97      191.71     65.04 o
   2  -5  14      172.97      168.64     52.76 o
  -2   5 -14      172.97      245.49     58.27 o
   2  -5  15       51.33       59.00     35.34 o
  -2   5 -15       51.33       82.25     43.27 o
  -2   5 -15       51.33       58.39     38.60 o
   2  -5  15       51.33       36.46     28.63 o
  -2   5 -16     2255.50     2381.57    162.99 o
  -2   5 -16     2255.50     2529.19    178.81 o
   2  -5  16     2255.50     2262.45    182.91 o
   2  -5  16     2255.50     2376.21    157.25 o
   2  -5  17       37.01       65.52     43.94 o
  -2   5 -17       37.01       35.37     26.30 o
   2  -5  17       37.01        5.65     29.20 o
   2  -5  18      821.41      852.03     99.41 o
  -2   5 -18      821.41      804.11    103.90 o
   2  -5  18      821.41      811.66    117.41 o
   2  -5  19      366.30      328.91     64.20 o
   2  -5  19      366.30      435.12     97.49 o
  -2   5 -19      366.30      329.57     66.43 o
  -2   5 -20        0.20       -1.03     26.12 o
   2  -5  20        0.20       11.91     32.09 o
   2  -5  21       80.56       12.71     26.26 o
  -2   5 -21       80.56       86.51     52.20 o
   2  -5  22      707.59      547.30     87.12 o
  -2   5 -22      707.59      713.92    105.32 o
  -2   5 -23       22.66        4.21     39.36 o
  -2   5 -24      625.83      580.64     98.90 o
  -2   5 -25      116.18      104.89     56.39 o
   2  -4 -24      577.16      527.18     90.98 o
   2  -4 -23        0.16       22.31     34.77 o
   2  -4 -22     1282.86     1461.86    136.19 o
   2  -4 -21       36.12       96.12     45.53 o
   2  -4 -20     4637.53     4488.88    227.14 o
  -2   4  20     4637.53     4919.26    265.38 o
  -2   4  19      104.95      131.01     47.59 o
   2  -4 -19      104.95       62.77     23.76 o
  -2   4  18      216.08      205.91     54.74 o
   2  -4 -18      216.08      184.17     47.58 o
  -2   4  17      389.13      357.77     67.10 o
   2  -4 -17      389.13      323.95     60.69 o
  -2   4  17      389.13      385.76     52.69 o
  -2   4  16      106.98      184.69     55.88 o
   2  -4 -16      106.98       53.43     21.64 o
  -2   4  16      106.98      107.74     29.42 o
  -2   4  15      440.42      156.74     42.34 o
   2  -4 -15      440.42      309.64     56.85 o
   2  -4 -14     3303.89     3311.72    158.62 o
  -2   4  14     3303.89     3443.34    188.27 o
  -2   4  13       46.25      975.44    102.18 o
   2  -4 -13       46.25      374.15     71.30 o
  -2   4  12     1917.76     2096.54    137.60 o
  -2   4  12     1917.76     1925.38    125.80 o
   2  -4 -12     1917.76     1891.05    104.05 o
  -2   4  11     2633.36     2865.36    153.24 o
  -2   4  11     2633.36     2788.97    143.68 o
   2  -4 -11     2633.36     2744.33    124.16 o
  -2   4  10      192.20      186.85     43.71 o
  -2   4  10      192.20      226.88     40.37 o
   2  -4 -10      192.20      225.23     38.50 o
  -2   4   9     2343.00     2399.82    137.04 o
  -2   4   9     2343.00     2276.57    120.83 o
   2  -4  -9     2343.00     2339.19    117.45 o
   2  -4  -8     1762.87     1671.13    100.57 o
  -2   4   8     1762.87     1717.07    116.98 o
  -2   4   8     1762.87     1566.90     98.75 o
   2  -4  -7       36.20       42.14     18.76 o
  -2   4   7       36.20       65.43     26.13 o
  -2   4   7       36.20       76.28     32.50 o
   2  -4  -6     5823.70     5773.35    189.07 o
  -2   4   6     5823.70     6287.23    214.27 o
  -2   4   6     5823.70     5904.04    180.76 o
  -2   4   5      605.44      598.94     57.10 o
  -2   4   5      605.44      560.07     63.47 o
   2  -4  -5      605.44      635.52     61.58 o
   2  -4  -4       13.16       21.97     19.28 o
  -2   4   4       13.16       -5.81     21.04 o
  -2   4   4       13.16       34.76     20.78 o
  -2   4   3     7435.42     7103.86    221.16 o
  -2   4   3     7435.42     7690.36    189.84 o
   2  -4  -3     7435.42     7478.41    218.27 o
  -2   4   2      132.40      169.40     27.30 o
  -2   4   2      132.40      131.85     30.74 o
   2  -4  -2      132.40      160.23     34.23 o
  -2   4   1      660.30      622.54     53.85 o
  -2   4   1      660.30      703.59     71.47 o
   2  -4  -1      660.30      626.32     65.23 o
   2  -4   0      179.62      166.58     37.11 o
  -2   4   0      179.62      157.56     29.41 o
  -2   4   0      179.62      151.73     32.90 o
  -2   4  -1     1443.46     1457.77     82.08 o
  -2   4  -1     1443.46     1432.83     99.76 o
   2  -4   1     1443.46     1383.89     97.42 o
   2  -4   2        8.00        0.75     16.97 o
  -2   4  -2        8.00       12.68     12.12 o
  -2   4  -2        8.00        8.06     16.31 o
  -2   4  -3     3145.76     3355.39    130.72 o
  -2   4  -3     3145.76     3067.82    144.17 o
   2  -4   3     3145.76     3132.18    151.75 o
   2  -4   4      412.72      388.45     54.46 o
  -2   4  -4      412.72      383.75     51.24 o
   2  -4   4      412.72      439.39     53.53 o
  -2   4  -4      412.72      420.69     47.26 o
  -2   4  -5     1051.68     1028.78     77.05 o
  -2   4  -5     1051.68     1029.36     84.82 o
   2  -4   5     1051.68      986.44     80.65 o
   2  -4   5     1051.68      989.27     87.95 o
  -2   4  -6      165.60      182.47     35.83 o
   2  -4   6      165.60      148.28     40.02 o
  -2   4  -6      165.60      205.71     51.07 o
   2  -4   6      165.60      211.46     66.10 o
   2  -4   7       94.71      112.46     37.06 o
   2  -4   7       94.71       79.96     28.55 o
  -2   4  -7       94.71       92.00     27.40 o
  -2   4  -7       94.71      100.92     29.27 o
   2  -4   8      387.64      350.11     73.70 o
  -2   4  -8      387.64      280.96     59.18 o
   2  -4   8      387.64      333.46     63.91 o
  -2   4  -8      387.64      207.17     61.28 o
  -2   4  -8      387.64      213.46     57.14 o
  -2   4  -9     1163.47     1202.38     93.42 o
   2  -4   9     1163.47     1146.38     96.88 o
  -2   4  -9     1163.47     1023.83     96.23 o
  -2   4  -9     1163.47     1132.62     93.55 o
   2  -4   9     1163.47     1302.49    105.19 o
   2  -4  10      100.14      115.01     37.03 o
   2  -4  10      100.14       81.17     28.98 o
  -2   4 -10      100.14      170.19     41.08 o
  -2   4 -10      100.14      105.45     32.92 o
  -2   4 -10      100.14       64.95     26.11 o
  -2   4 -11     2196.71     2181.22    144.40 o
  -2   4 -11     2196.71     2204.41    138.85 o
   2  -4  11     2196.71     2282.39    148.77 o
   2  -4  11     2196.71     2285.97    141.67 o
  -2   4 -11     2196.71     2216.49    134.89 o
   2  -4  12       83.09       28.90     22.15 o
  -2   4 -12       83.09       71.07     30.01 o
  -2   4 -12       83.09       38.35     30.02 o
   2  -4  12       83.09       83.89     34.66 o
   2  -4  13      230.78      314.43     60.47 o
  -2   4 -13      230.78      238.45     42.23 o
   2  -4  13      230.78      250.53     58.62 o
  -2   4 -13      230.78      167.47     45.76 o
   2  -4  14      860.92      917.43     90.23 o
  -2   4 -14      860.92      968.90     82.85 o
  -2   4 -14      860.92      885.89     94.94 o
  -2   4 -14      860.92      761.78     96.28 o
   2  -4  14      860.92      808.52     96.54 o
  -2   4 -15      897.78      933.71    104.62 o
  -2   4 -15      897.78      939.27    112.56 o
   2  -4  15      897.78      940.66    114.95 o
   2  -4  15      897.78     1085.06    101.73 o
  -2   4 -15      897.78      955.17     89.23 o
   2  -4  16       29.23       52.47     34.55 o
   2  -4  16       29.23       31.21     28.06 o
  -2   4 -16       29.23       31.96     28.90 o
  -2   4 -16       29.23       13.32     17.36 o
  -2   4 -17      528.85      517.90     79.98 o
   2  -4  17      528.85      493.22     75.28 o
   2  -4  17      528.85      583.44     99.07 o
   2  -4  18      505.84      563.33     94.62 o
  -2   4 -18      505.84      486.40     83.86 o
   2  -4  18      505.84      516.17     78.03 o
   2  -4  19      366.68      435.49     74.46 o
   2  -4  19      366.68      262.13     75.05 o
  -2   4 -19      366.68      348.17     68.24 o
   2  -4  20      634.11      594.79     86.04 o
   2  -4  20      634.11      651.18    107.62 o
  -2   4 -20      634.11      458.12     86.85 o
   2  -4  21      100.71      105.56     43.94 o
   2  -4  21      100.71      102.42     64.45 o
  -2   4 -21      100.71       23.12     28.69 o
   2  -4  22      361.16      405.50     75.30 o
   2  -4  22      361.16      328.76     84.75 o
  -2   4 -22      361.16      423.91     84.25 o
  -2   4 -23       80.34       48.85     34.55 o
   2  -4  23       80.34       18.87     44.64 o
   2  -4  23       80.34       60.04     37.12 o
   2  -4  24        3.15       18.99     42.83 o
  -2   4 -24        3.15       15.47     28.94 o
   2  -4  25        4.64        4.94     58.31 o
  -2   4 -25        4.64      -79.83     53.22 o
  -2   4 -26      933.44      910.51    135.09 o
   2  -4  26      933.44     1134.45    177.84 o
   2  -3 -28       56.10      -36.59     56.11 o
   2  -3 -27     1026.56     1209.76    167.33 o
   2  -3 -26       14.99       65.87     54.45 o
   2  -3 -25      847.61      777.68    125.67 o
   2  -3 -24      221.62      141.86     61.31 o
   2  -3 -23        5.82      -11.32     36.10 o
   2  -3 -22      236.03        1.54     30.84 o
   2  -3 -21      847.90      923.98    113.08 o
   2  -3 -20        6.97       25.20     29.36 o
   2  -3 -19     1071.28     1093.72    111.14 o
   2  -3 -18       75.62       86.87     35.80 o
   2  -3 -17       12.67       21.78     31.03 o
  -2   3  17       12.67        5.85     17.64 o
   2  -3 -16     2802.04     2490.72    162.21 o
  -2   3  16     2802.04     2766.68    132.84 o
  -2   3  15       28.89        5.05     20.04 o
  -2   3  15       28.89       37.72     26.48 o
   2  -3 -15       28.89       -0.09     20.36 o
  -2   3  14     1021.64     1159.80    114.09 o
  -2   3  14     1021.64     1262.36     91.49 o
   2  -3 -14     1021.64     1496.92    113.28 o
  -2   3  13     1938.54     2053.16    114.05 o
  -2   3  13     1938.54     2038.53    135.12 o
   2  -3 -13     1938.54     2036.88     95.18 o
   2  -3 -13     1938.54     1600.26    118.14 o
  -2   3  12      688.28      657.82     77.98 o
   2  -3 -12      688.28      787.68     58.32 o
  -2   3  12      688.28      593.35     63.46 o
  -2   3  11      178.05      181.37     38.78 o
  -2   3  11      178.05      154.46     43.66 o
   2  -3 -11      178.05      197.34     31.48 o
  -2   3  10     2165.53     2092.87    126.25 o
  -2   3  10     2165.53     2035.73    121.32 o
   2  -3 -10     2165.53     2164.21    100.04 o
   2  -3  -9      206.90      226.26     35.04 o
  -2   3   9      206.90      205.08     38.36 o
  -2   3   9      206.90      220.50     37.63 o
  -2   3   8     1039.41      856.44     81.50 o
  -2   3   8     1039.41      858.46     79.60 o
   2  -3  -8     1039.41      917.78     71.24 o
  -2   3   7      657.87      869.70     76.16 o
  -2   3   7      657.87      700.27     70.81 o
   2  -3  -7      657.87      850.83     65.62 o
   2  -3  -6       15.51       29.10     13.91 o
  -2   3   6       15.51        7.24     20.17 o
  -2   3   6       15.51       32.19     18.49 o
  -2   3   5      229.70      267.91     41.32 o
  -2   3   5      229.70      200.93     36.86 o
   2  -3  -5      229.70      251.76     38.51 o
  -2   3   4     5490.16     5450.88    180.29 o
   2  -3  -4     5490.16     5652.43    174.97 o
  -2   3   4     5490.16     5458.69    175.11 o
  -2   3   3        3.74       15.00     16.61 o
  -2   3   3        3.74       16.29     19.97 o
   2  -3  -3        3.74        1.59     14.64 o
  -2   3   2     6458.78     6084.65    187.45 o
  -2   3   2     6458.78     6632.26    183.93 o
   2  -3  -2     6458.78     6618.63    195.74 o
   2  -3  -1       62.88      142.68     43.01 o
  -2   3   1       62.88       46.80     36.44 o
  -2   3   1       62.88       78.29     42.56 o
  -2   3   0      490.47      681.75     57.49 o
  -2   3   0      490.47      624.00     60.85 o
   2  -3   0      490.47      622.72     66.85 o
   2  -3   1      675.42      651.20     64.68 o
  -2   3  -1      675.42      684.67     58.10 o
  -2   3  -1      675.42      656.69     60.90 o
  -2   3  -2     1521.85     1486.98     86.87 o
  -2   3  -2     1521.85     1474.32     92.27 o
   2  -3   2     1521.85     1408.18     95.00 o
  -2   3  -3      810.34      790.43     66.61 o
  -2   3  -3      810.34      827.38     68.16 o
   2  -3   3      810.34      764.74     74.47 o
  -2   3  -4    21242.01    22591.91    349.46 o
  -2   3  -4    21242.01    21086.03    354.00 o
   2  -3   4    21242.01    22015.66    383.89 o
   2  -3   4    21242.01    21258.60    368.02 o
  -2   3  -5      950.91      985.47     78.32 o
  -2   3  -5      950.91      973.41     75.82 o
   2  -3   5      950.91      984.92     83.95 o
   2  -3   5      950.91      997.11     82.80 o
  -2   3  -6     3343.51     3402.04    145.04 o
  -2   3  -6     3343.51     3416.45    147.00 o
   2  -3   6     3343.51     3366.35    154.99 o
   2  -3   6     3343.51     3510.08    157.85 o
  -2   3  -7     3788.27     3625.86    155.23 o
  -2   3  -7     3788.27     3697.10    154.11 o
   2  -3   7     3788.27     3739.42    168.09 o
   2  -3   7     3788.27     3738.45    165.18 o
   2  -3   8     1024.52     1071.99     89.20 o
  -2   3  -8     1024.52      960.83     85.07 o
  -2   3  -8     1024.52      988.70     88.45 o
   2  -3   8     1024.52     1080.21     95.81 o
  -2   3  -9      333.54      341.96     52.31 o
   2  -3   9      333.54      311.84     49.87 o
  -2   3  -9      333.54      362.13     48.56 o
   2  -3   9      333.54      289.87     53.71 o
  -2   3 -10     2019.23     2236.31    130.56 o
  -2   3 -10     2019.23     2219.87    132.06 o
  -2   3 -10     2019.23     1946.12    125.88 o
   2  -3  10     2019.23     2079.86    134.91 o
   2  -3  10     2019.23     2043.99    128.31 o
   2  -3  11      462.81      547.66     68.35 o
  -2   3 -11      462.81      555.97     68.78 o
  -2   3 -11      462.81      560.50     71.85 o
  -2   3 -11      462.81      468.82     64.26 o
   2  -3  11      462.81      431.80     65.48 o
  -2   3 -11      462.81      494.72     58.40 o
  -2   3 -12      925.39     1028.58     93.95 o
  -2   3 -12      925.39      787.56     84.86 o
   2  -3  12      925.39      972.96     99.31 o
   2  -3  12      925.39      929.40     91.62 o
  -2   3 -12      925.39     1046.59     83.70 o
  -2   3 -12      925.39      951.10     91.08 o
  -2   3 -13     2162.12     2231.38    120.61 o
  -2   3 -13     2162.12     1979.88    144.62 o
  -2   3 -13     2162.12     2317.79    148.71 o
   2  -3  13     2162.12     2185.38    154.77 o
   2  -3  13     2162.12     2142.37    135.72 o
  -2   3 -13     2162.12     2232.95    146.08 o
  -2   3 -14     1227.91     1448.20    122.30 o
   2  -3  14     1227.91     1307.60    125.68 o
   2  -3  14     1227.91     1522.72    117.29 o
  -2   3 -14     1227.91     1520.87    101.22 o
  -2   3 -15     2528.23     2655.99    131.24 o
  -2   3 -15     2528.23     2701.16    167.42 o
   2  -3  15     2528.23     2483.84    174.90 o
   2  -3  15     2528.23     2605.60    153.48 o
  -2   3 -16      253.70      300.83     47.19 o
   2  -3  16      253.70      192.45     51.48 o
  -2   3 -16      253.70      278.71     60.32 o
   2  -3  16      253.70      197.86     50.03 o
   2  -3  17      340.56      273.10     48.70 o
  -2   3 -17      340.56      378.68     66.69 o
   2  -3  17      340.56      370.01     74.60 o
   2  -3  18      395.02      369.79     63.99 o
   2  -3  18      395.02      439.96     78.19 o
  -2   3 -18      395.02      383.79     71.89 o
   2  -3  19      983.33      971.10    100.40 o
  -2   3 -19      983.33      975.54    115.78 o
   2  -3  19      983.33     1013.57    128.35 o
   2  -3  20       43.72      109.64     57.15 o
   2  -3  20       43.72      115.98     43.14 o
  -2   3 -20       43.72       10.30     30.29 o
  -2   3 -21     1303.02     1281.97    134.28 o
   2  -3  21     1303.02     1463.35    164.63 o
   2  -3  21     1303.02     1404.59    124.78 o
   2  -3  22       68.35       89.62     32.95 o
   2  -3  22       68.35       50.43     34.56 o
  -2   3 -22       68.35       99.80     49.46 o
   2  -3  23      162.02      253.85     62.56 o
  -2   3 -23      162.02      168.12     52.42 o
   2  -3  23      162.02       20.17     44.58 o
  -2   3 -24        0.58      -51.28     37.65 o
   2  -3  24        0.58      -29.52     58.87 o
  -2   3 -25      550.92      525.01    104.88 o
   2  -3  25      550.92      459.56    115.94 o
   2  -3  26       26.59      119.63     62.90 o
  -2   3 -26       26.59        1.23     32.39 o
   2  -2 -28      112.39      381.42    125.66 o
   2  -2 -27      172.11      177.67     70.93 o
   2  -2 -26     1931.89     1872.32    212.22 o
   2  -2 -25      275.07      150.92     57.84 o
   2  -2 -24      314.86      305.07     90.82 o
   2  -2 -23     1082.16      809.44    126.80 o
   2  -2 -22      254.01      219.28     61.00 o
   2  -2 -21      654.12      658.08    104.12 o
   2  -2 -20      820.11      664.86     95.52 o
   2  -2 -19      283.19      197.91     60.11 o
   2  -2 -18      184.77      104.88     47.76 o
   2  -2 -17     1442.57     1239.38    125.10 o
  -2   2  17     1442.57     1344.80     91.25 o
   2  -2 -16      489.92      429.29     69.37 o
  -2   2  16      489.92      430.53     51.69 o
   2  -2 -15     2625.61     2536.47    154.73 o
  -2   2  15     2625.61     2654.13    125.60 o
   2  -2 -14      158.75      197.60     45.47 o
  -2   2  14      158.75      166.76     35.20 o
  -2   2  13        9.25       55.47     25.91 o
   2  -2 -13        9.25       81.99     40.30 o
  -2   2  12       42.84       41.22     23.06 o
   2  -2 -12       42.84       -5.59     21.17 o
   2  -2 -12       42.84       30.07     12.33 o
  -2   2  11     3427.06     3605.41    164.93 o
  -2   2  11     3427.06     3547.52    172.04 o
   2  -2 -11     3427.06     3540.63    117.45 o
  -2   2  11     3427.06     3259.06    142.29 o
  -2   2  10      146.39      134.48     34.56 o
   2  -2 -10      146.39      148.35     26.15 o
  -2   2  10      146.39      170.74     36.23 o
  -2   2  10      146.39      142.11     41.32 o
   2  -2  -9     4059.24     4436.53    134.61 o
  -2   2   9     4059.24     4366.64    167.72 o
  -2   2   9     4059.24     4164.36    174.77 o
  -2   2   9     4059.24     4172.03    157.33 o
   2  -2  -8      245.78      102.90     31.10 o
  -2   2   8      245.78       25.26     30.31 o
  -2   2   8      245.78       83.39     34.22 o
  -2   2   8      245.78       94.63     42.99 o
  -2   2   7      819.72      906.98     74.65 o
  -2   2   7      819.72      916.35     73.29 o
  -2   2   7      819.72      824.34     75.82 o
   2  -2  -7      819.72      945.13     63.70 o
  -2   2   6     2111.70     2148.19    122.72 o
  -2   2   6     2111.70     1953.99    124.54 o
   2  -2  -6     2111.70     1600.98    103.26 o
  -2   2   6     2111.70     2182.14    127.65 o
  -2   2   5     2927.05     2868.82    130.71 o
  -2   2   5     2927.05     3032.98    124.16 o
   2  -2  -5     2927.05     3072.31    119.30 o
  -2   2   5     2927.05     2948.32    133.54 o
   2  -2  -4      103.15      112.56     27.02 o
  -2   2   4      103.15       96.41     27.45 o
  -2   2   4      103.15      110.30     31.56 o
  -2   2   4      103.15       99.55     24.64 o
  -2   2   3     3193.40     3064.33    120.32 o
  -2   2   3     3193.40     3237.54    137.75 o
  -2   2   3     3193.40     3234.24    138.41 o
   2  -2  -3     3193.40     3194.22    126.35 o
   2  -2  -2       25.74       57.93     23.30 o
  -2   2   2       25.74       46.84     23.40 o
  -2   2   2       25.74       -0.70     13.28 o
  -2   2   2       25.74       24.09     22.12 o
  -2   2   1      925.73      829.37     63.98 o
  -2   2   1      925.73      934.96     70.73 o
   2  -2  -1      925.73      966.40     72.19 o
  -2   2   0     1296.36     1323.93     77.70 o
  -2   2   0     1296.36     1253.95     80.70 o
   2  -2   0     1296.36     1330.55     84.64 o
   2  -2   1      405.34      398.41     46.78 o
  -2   2  -1      405.34      414.14     47.45 o
  -2   2  -1      405.34      400.79     44.28 o
  -2   2  -1      405.34      444.46     54.01 o
  -2   2  -2      755.08      846.30     66.70 o
  -2   2  -2      755.08      815.94     60.50 o
   2  -2   2      755.08      791.57     69.83 o
  -2   2  -2      755.08      820.91     71.42 o
   2  -2   3      390.16      356.62     49.84 o
  -2   2  -3      390.16      362.47     48.46 o
  -2   2  -3      390.16      392.14     43.62 o
  -2   2  -3      390.16      292.82     40.45 o
  -2   2  -4     4788.34     5097.91    170.28 o
  -2   2  -4     4788.34     5116.36    157.96 o
   2  -2   4     4788.34     4930.91    174.65 o
  -2   2  -4     4788.34     4823.23    171.87 o
  -2   2  -5     1803.33     1848.72    106.03 o
   2  -2   5     1803.33     1921.85    110.16 o
  -2   2  -5     1803.33     1888.04    107.83 o
  -2   2  -5     1803.33     1844.55     97.25 o
   2  -2   5     1803.33     1806.03    111.14 o
  -2   2  -6      194.85      286.28     45.02 o
   2  -2   6      194.85      310.57     50.73 o
  -2   2  -6      194.85      269.49     40.63 o
  -2   2  -6      194.85      237.98     35.87 o
   2  -2   6      194.85      209.33     41.07 o
  -2   2  -7      930.96     1088.25     85.24 o
  -2   2  -7      930.96     1007.18     74.26 o
   2  -2   7      930.96     1027.10     88.98 o
   2  -2   7      930.96      921.21     78.82 o
  -2   2  -7      930.96     1020.23     80.65 o
  -2   2  -8     1459.94     1457.57    101.77 o
  -2   2  -8     1459.94     1458.22     94.37 o
   2  -2   8     1459.94     1356.38    103.51 o
  -2   2  -8     1459.94     1412.57     94.00 o
   2  -2   8     1459.94     1499.83    101.80 o
  -2   2  -9      292.33      291.72     43.51 o
   2  -2   9      292.33      294.43     47.90 o
  -2   2  -9      292.33      261.27     41.96 o
  -2   2  -9      292.33      260.27     48.79 o
   2  -2   9      292.33      286.60     48.24 o
   2  -2  10       35.74       32.07     21.03 o
   2  -2  10       35.74       -0.88     21.21 o
  -2   2 -10       35.74       29.75     18.10 o
  -2   2 -10       35.74       49.75     20.95 o
  -2   2 -10       35.74       34.12     22.74 o
  -2   2 -11      243.81      223.53     39.58 o
   2  -2  11      243.81      184.58     38.94 o
  -2   2 -11      243.81      222.15     42.97 o
   2  -2  11      243.81      261.28     52.69 o
  -2   2 -11      243.81      238.86     47.65 o
  -2   2 -12     1044.54     1015.41     95.67 o
  -2   2 -12     1044.54     1109.42    100.25 o
   2  -2  12     1044.54     1011.55    103.15 o
   2  -2  12     1044.54     1054.13     91.73 o
  -2   2 -12     1044.54     1054.25     79.86 o
  -2   2 -13        8.77       16.37     42.73 o
   2  -2  13        8.77       59.76     62.56 o
   2  -2  13        8.77       24.30     47.67 o
  -2   2 -13        8.77        0.35     37.34 o
  -2   2 -13        8.77       16.13     29.96 o
   2  -2  14     3772.52     3727.09    175.17 o
  -2   2 -14     3772.52     3898.51    197.19 o
  -2   2 -14     3772.52     4009.38    156.77 o
   2  -2  14     3772.52     4002.52    209.34 o
  -2   2 -14     3772.52     4103.32    201.17 o
  -2   2 -15      413.77      194.77     72.21 o
   2  -2  15      413.77      399.79     81.18 o
   2  -2  15      413.77      567.71     70.73 o
  -2   2 -15      413.77      439.36     59.47 o
  -2   2 -16     1505.74     1588.43    131.97 o
   2  -2  16     1505.74     1524.15    135.58 o
   2  -2  16     1505.74     1535.90    122.10 o
  -2   2 -16     1505.74     1514.13     95.55 o
   2  -2  17       17.90       18.11     20.72 o
   2  -2  17       17.90       40.64     38.13 o
  -2   2 -17       17.90      -10.79     28.29 o
   2  -2  18      465.54      482.76     67.91 o
  -2   2 -18      465.54      420.28     75.59 o
   2  -2  18      465.54      465.51     86.72 o
   2  -2  19       26.07       32.13     24.85 o
   2  -2  19       26.07        5.53     35.85 o
  -2   2 -19       26.07       16.45     33.47 o
  -2   2 -20     1357.31     1365.14    135.58 o
   2  -2  20     1357.31     1630.49    161.83 o
   2  -2  20     1357.31     1380.54    118.08 o
   2  -2  21       22.22       53.20     33.06 o
   2  -2  21       22.22       14.72     34.20 o
  -2   2 -21       22.22       19.76     34.46 o
  -2   2 -22     1151.75     1341.71    139.03 o
   2  -2  22     1151.75     1200.64    154.06 o
   2  -2  22     1151.75     1217.74    115.37 o
   2  -2  23      204.14      218.30     54.33 o
   2  -2  23      204.14      112.62     50.69 o
  -2   2 -23      204.14      224.54     64.16 o
   2  -2  24       24.03      -44.61     47.06 o
  -2   2 -24       24.03       44.71     35.52 o
  -2   2 -25      107.14       64.93     39.73 o
   2  -2  25      107.14      -53.05     54.82 o
   2  -2  26      769.27      848.79    145.60 o
  -2   2 -26      769.27      727.62    112.85 o
   2  -2  27        0.43       46.66     38.02 o
  -2   2 -27        0.43      -47.48     47.64 o
   2  -1 -28      534.85      624.99    130.37 o
   2  -1 -27      267.01      248.53     83.38 o
   2  -1 -26       47.36      -11.05     47.38 o
   2  -1 -25      182.08      160.83     75.19 o
   2  -1 -24     1383.50     1485.37    188.87 o
   2  -1 -23        2.03       20.12     44.84 o
   2  -1 -22     4052.94     3803.09    260.26 o
   2  -1 -21       46.47       43.05     34.40 o
   2  -1 -20        1.98      -63.40     45.19 o
   2  -1 -19        1.47       -4.70     40.37 o
   2  -1 -18     3155.22     2839.44    193.57 o
   2  -1 -17       36.77       27.50     29.81 o
   2  -1 -16     1335.05     1133.05    116.16 o
  -2   1  16     1335.05     1449.05     89.89 o
   2  -1 -15      814.90      154.95     78.08 o
  -2   1  15      814.90      478.34     67.07 o
   2  -1 -14     3135.15     3038.85    171.33 o
  -2   1  14     3135.15     3198.37    134.82 o
  -2   1  13      295.94      276.58     38.57 o
   2  -1 -13      295.94      312.87     55.74 o
   2  -1 -12     1572.88     1567.87    115.77 o
   2  -1 -12     1572.88     1691.17     69.46 o
  -2   1  12     1572.88     1559.58     95.84 o
  -2   1  11      361.99      415.10     49.38 o
   2  -1 -11      361.99      358.00     33.16 o
  -2   1  10     6175.49     5877.38    224.96 o
   2  -1 -10     6175.49     6463.88    146.00 o
  -2   1  10     6175.49     6181.36    189.92 o
  -2   1   9      236.27      191.78     36.33 o
   2  -1  -9      236.27      255.00     29.89 o
  -2   1   9      236.27      217.09     37.64 o
  -2   1   9      236.27      220.30     46.09 o
  -2   1   8     7812.80     8258.79    212.65 o
  -2   1   8     7812.80     7981.37    243.11 o
   2  -1  -8     7812.80     8403.53    177.22 o
  -2   1   8     7812.80     8228.59    216.91 o
  -2   1   7     3786.74     4523.91    151.35 o
  -2   1   7     3786.74     4231.78    171.61 o
   2  -1  -7     3786.74     4431.87    131.65 o
  -2   1   7     3786.74     4028.17    154.06 o
  -2   1   6     1583.37     1503.30     84.40 o
  -2   1   6     1583.37     1649.94    104.11 o
  -2   1   6     1583.37     1567.01     94.92 o
   2  -1  -6     1583.37     1642.36     81.97 o
  -2   1   5     1549.92     1553.67     79.79 o
  -2   1   5     1549.92     1636.40    103.31 o
  -2   1   5     1549.92     1425.41     91.36 o
   2  -1  -5     1549.92     1513.73     79.92 o
  -2   1   4     3017.82     2998.83    109.48 o
  -2   1   4     3017.82     3066.97    142.74 o
   2  -1  -4     3017.82     3155.65    118.78 o
  -2   1   4     3017.82     3086.77    133.59 o
  -2   1   3      151.06      147.70     30.74 o
   2  -1  -3      151.06      154.26     25.71 o
  -2   1   3      151.06      254.25     45.67 o
  -2   1   3      151.06      174.26     29.16 o
  -2   1   2     1939.37     1704.29     78.30 o
  -2   1   2     1939.37     1876.33    106.16 o
   2  -1  -2     1939.37     1835.43     94.18 o
  -2   1   2     1939.37     1963.45    106.16 o
  -2   1   1     2134.16     2209.42    111.44 o
   2  -1  -1     2134.16     2118.35    101.68 o
  -2   1   1     2134.16     1938.27     83.85 o
  -2   1   1     2134.16     2134.15    112.70 o
  -2   1   0      960.95     1334.20     73.81 o
  -2   1   0      960.95     1340.88     91.44 o
   2  -1   0      960.95     1388.16     91.33 o
  -2   1   0      960.95     1158.01     90.01 o
   2  -1   1     6598.73     6766.34    188.15 o
  -2   1  -1     6598.73     6366.71    187.51 o
  -2   1  -1     6598.73     6726.03    152.71 o
  -2   1  -1     6598.73     7027.93    198.09 o
   2  -1   2      498.64      524.16     54.08 o
  -2   1  -2      498.64      434.89     39.47 o
  -2   1  -2      498.64      418.93     45.41 o
  -2   1  -2      498.64      450.68     52.41 o
   2  -1   3     5071.94     5381.38    173.40 o
  -2   1  -3     5071.94     5045.77    169.27 o
  -2   1  -3     5071.94     5138.90    137.99 o
  -2   1  -3     5071.94     5365.09    175.49 o
   2  -1   4       72.40      103.61     28.13 o
  -2   1  -4       72.40       58.39     25.60 o
  -2   1  -4       72.40       99.26     20.43 o
  -2   1  -4       72.40       86.63     24.93 o
  -2   1  -5     1821.61     1701.44    102.95 o
  -2   1  -5     1821.61     1766.51     84.22 o
   2  -1   5     1821.61     1603.67    106.66 o
  -2   1  -5     1821.61     1838.41    103.97 o
   2  -1   5     1821.61     1643.48    101.13 o
   2  -1   6      400.57      353.76     54.09 o
  -2   1  -6      400.57      324.08     51.97 o
  -2   1  -6      400.57      396.05     43.12 o
  -2   1  -6      400.57      433.64     58.26 o
   2  -1   6      400.57      417.62     55.56 o
  -2   1  -7    14280.76    14056.47    286.55 o
  -2   1  -7    14280.76    13806.43    307.07 o
  -2   1  -7    14280.76    14665.65    266.22 o
   2  -1   7    14280.76    14625.16    304.98 o
   2  -1   7    14280.76    15020.66    337.05 o
  -2   1  -8     1413.83     1486.42    103.48 o
  -2   1  -8     1413.83     1320.30     87.02 o
   2  -1   8     1413.83     1623.34    115.09 o
   2  -1   8     1413.83     1474.41     99.09 o
  -2   1  -8     1413.83     1562.03     95.62 o
  -2   1  -9      627.87      597.06     66.38 o
  -2   1  -9      627.87      498.65     55.90 o
   2  -1   9      627.87      647.58     68.83 o
   2  -1   9      627.87      614.65     73.30 o
  -2   1  -9      627.87      586.22     58.39 o
  -2   1 -10      171.73      187.75     35.67 o
   2  -1  10      171.73      141.52     38.94 o
  -2   1 -10      171.73      209.63     45.14 o
   2  -1  10      171.73      191.03     39.82 o
  -2   1 -11      676.24      725.62     80.42 o
   2  -1  11      676.24      614.43     77.75 o
   2  -1  11      676.24      622.37     68.98 o
  -2   1 -11      676.24      646.69     63.29 o
  -2   1 -12       67.66       78.45     24.94 o
  -2   1 -12       67.66       73.79     37.95 o
   2  -1  12       67.66      100.34     30.33 o
   2  -1  12       67.66       81.82     28.72 o
  -2   1 -13     2895.99     3120.39    171.92 o
   2  -1  13     2895.99     2754.58    170.37 o
   2  -1  13     2895.99     3035.14    152.27 o
  -2   1 -13     2895.99     3003.93    132.24 o
  -2   1 -14      279.34      266.17     42.98 o
   2  -1  14      279.34      230.64     44.02 o
  -2   1 -14      279.34      320.71     63.17 o
   2  -1  14      279.34      354.69     67.70 o
  -2   1 -14      279.34      346.74     63.47 o
  -2   1 -15     1424.51     1628.39    131.00 o
  -2   1 -15     1424.51     1440.10    124.44 o
   2  -1  15     1424.51     1400.88    129.66 o
  -2   1 -15     1424.51     1478.30     95.04 o
   2  -1  15     1424.51     1391.07    110.43 o
   2  -1  16      238.26      237.82     46.05 o
  -2   1 -16      238.26      215.81     37.12 o
  -2   1 -16      238.26      269.87     60.24 o
   2  -1  16      238.26      181.48     49.46 o
  -2   1 -16      238.26      188.36     47.39 o
   2  -1  17        2.78      -19.96     22.27 o
   2  -1  17        2.78      -38.42     39.02 o
  -2   1 -17        2.78       34.99     36.86 o
   2  -1  18       21.42        7.28     19.16 o
   2  -1  18       21.42        1.05     35.26 o
  -2   1 -18       21.42        7.21     29.86 o
  -2   1 -19     2341.60     2364.17    174.76 o
   2  -1  19     2341.60     2472.54    190.35 o
   2  -1  19     2341.60     2283.73    143.53 o
   2  -1  20        9.82       -2.04     21.52 o
   2  -1  20        9.82       -8.64     40.20 o
  -2   1 -20        9.82       -2.93     30.13 o
  -2   1 -21     1720.20     1761.21    161.18 o
   2  -1  21     1720.20     2162.58    189.35 o
   2  -1  21     1720.20     1981.47    141.05 o
   2  -1  22      110.16      139.87     40.13 o
   2  -1  22      110.16      117.32     52.15 o
  -2   1 -22      110.16      165.58     57.22 o
   2  -1  23      204.57      211.85     50.59 o
   2  -1  23      204.57       90.50     46.83 o
  -2   1 -23      204.57      168.50     55.77 o
   2  -1  24      359.36      395.86     70.10 o
   2  -1  24      359.36      359.87     88.32 o
  -2   1 -24      359.36      386.38     83.86 o
   2  -1  25      556.17      621.27    117.48 o
  -2   1 -25      556.17      573.18    101.88 o
   2  -1  26      394.37      420.11     98.85 o
  -2   1 -26      394.37      352.35     77.96 o
   2  -1  27      209.71      216.65     68.42 o
  -2   1 -27      209.71      296.88     83.25 o
   2   0 -28      153.45      112.94     71.77 o
   2   0 -27      200.63      211.92     79.70 o
   2   0 -26        0.88       -6.61     43.25 o
   2   0 -25      257.58      196.90     79.98 o
   2   0 -24       14.52       -2.96     39.73 o
   2   0 -23     2174.34     2708.30    228.07 o
   2   0 -22      107.33       29.63     40.96 o
   2   0 -21     1153.87     1203.80    153.66 o
   2   0 -20       28.13      -21.61     31.72 o
   2   0 -19       96.23       93.29     48.79 o
   2   0 -18      336.13      309.34     75.74 o
   2   0 -17      757.30      789.36    103.94 o
   2   0 -16       32.79        8.96     24.96 o
   2   0 -15     6213.65     5133.21    258.46 o
   2   0 -14     1346.15     1874.15    137.30 o
   2   0 -13        2.06       -7.44     20.81 o
   2   0 -12     2242.12     1938.06    140.26 o
   2   0 -12     2242.12     2293.89     74.27 o
   2   0 -11      769.36      537.19     80.32 o
   2   0 -11      769.36      814.18     46.17 o
  -2   0  11      769.36      772.69     85.00 o
  -2   0  11      769.36      757.26     66.36 o
   2   0 -10        2.25       -2.91      8.02 o
  -2   0  10        2.25        6.24     14.28 o
  -2   0  10        2.25       34.36     31.89 o
  -2   0   9      585.83      483.31     61.85 o
   2   0  -9      585.83      512.85     40.45 o
  -2   0   9      585.83      507.26     54.64 o
  -2   0   8     2048.74     1844.66    102.43 o
  -2   0   8     2048.74     1885.86    127.40 o
   2   0  -8     2048.74     1910.77     79.91 o
   2   0  -7     1467.95     1685.98     77.71 o
  -2   0   7     1467.95     1573.71    109.33 o
  -2   0   7     1467.95     1609.62     97.72 o
  -2   0   6     3111.69     2956.94    115.28 o
  -2   0   6     3111.69     3175.25    155.25 o
   2   0  -6     3111.69     3029.04    108.26 o
  -2   0   6     3111.69     2909.23    130.81 o
  -2   0   5      746.96      710.81     51.40 o
   2   0  -5      746.96      654.36     50.76 o
  -2   0   5      746.96      631.70     71.35 o
  -2   0   5      746.96      737.28     65.58 o
   2   0  -4     1084.88     1055.47     66.33 o
  -2   0   4     1084.88     1060.60     58.78 o
  -2   0   4     1084.88     1032.80     84.07 o
  -2   0   4     1084.88     1056.76     77.04 o
  -2   0   3       21.13        1.90     15.03 o
   2   0  -3       21.13       22.90     10.74 o
  -2   0   3       21.13       36.40     14.25 o
  -2   0   3       21.13       32.71     26.13 o
   2   0  -2     2531.46     2527.34    109.82 o
  -2   0   2     2531.46     2420.85     81.19 o
  -2   0   2     2531.46     2503.94    130.29 o
  -2   0   2     2531.46     2523.32    120.22 o
  -2   0   1       24.81       31.23     42.17 o
   2   0  -1       24.81       50.83     30.28 o
  -2   0   1       24.81       88.80     50.20 o
  -2   0   1       24.81       97.43     24.22 o
  -2   0   0     5798.15     6071.99    119.62 o
  -2   0   0     5798.15     5677.87    186.94 o
   2   0   0     5798.15     5871.41    170.85 o
  -2   0   0     5798.15     6115.41    183.50 o
  -2   0  -1      524.29      224.58     61.57 o
  -2   0  -1      524.29      120.45     31.51 o
  -2   0  -1      524.29       80.91     64.01 o
   2   0   2     2269.22     2349.12    112.16 o
  -2   0  -2     2269.22     1917.61    105.32 o
  -2   0  -2     2269.22     2176.62     72.23 o
  -2   0  -2     2269.22     2230.08    111.95 o
  -2   0  -3        2.39        2.18     15.17 o
   2   0   3        2.39        0.53     16.21 o
  -2   0  -3        2.39       -7.19     22.17 o
  -2   0  -3        2.39       16.71     11.30 o
  -2   0  -4     2761.86     3001.76    137.16 o
  -2   0  -4     2761.86     2876.20     91.30 o
  -2   0  -4     2761.86     2902.20    129.14 o
   2   0   4     2761.86     3024.40    131.99 o
  -2   0  -5       67.47       35.24     18.20 o
   2   0   5       67.47      100.59     28.94 o
  -2   0  -5       67.47       97.23     33.49 o
  -2   0  -5       67.47       46.68     14.69 o
  -2   0  -6    17077.84    17976.98    342.71 o
  -2   0  -6    17077.84    17304.69    252.90 o
   2   0   6    17077.84    17949.64    366.45 o
   2   0   6    17077.84    17710.38    332.54 o
  -2   0  -6    17077.84    17410.11    314.56 o
  -2   0  -7      190.13      210.34     36.95 o
   2   0   7      190.13      239.99     43.11 o
  -2   0  -7      190.13      253.24     44.19 o
   2   0   7      190.13      249.08     49.71 o
  -2   0  -8     1123.14     1146.22     93.55 o
   2   0   8     1123.14     1099.39    101.77 o
   2   0   8     1123.14     1146.78     88.19 o
  -2   0  -8     1123.14      923.20     81.08 o
  -2   0  -9      896.67      960.73     85.64 o
   2   0   9      896.67      937.07     90.28 o
   2   0   9      896.67      887.68     77.56 o
  -2   0  -9      896.67      922.51     73.73 o
  -2   0 -10      327.52      326.97     44.07 o
   2   0  10      327.52      287.49     45.26 o
  -2   0 -10      327.52      374.67     57.50 o
   2   0  10      327.52      370.75     58.63 o
  -2   0 -11     2200.73     2124.64    136.06 o
   2   0  11     2200.73     2246.43    144.61 o
   2   0  11     2200.73     2151.28    124.86 o
  -2   0 -11     2200.73     2237.93    113.75 o
  -2   0 -12     1033.71     1170.19    103.79 o
   2   0  12     1033.71     1024.52    101.30 o
   2   0  12     1033.71     1055.34     88.38 o
  -2   0 -12     1033.71     1046.50     77.80 o
  -2   0 -13      123.50      154.87     45.79 o
   2   0  13      123.50       94.87     29.92 o
   2   0  13      123.50      115.78     44.87 o
  -2   0 -14     2277.01     2251.38    150.60 o
   2   0  14     2277.01     2211.44    158.03 o
   2   0  14     2277.01     2179.36    129.70 o
   2   0  15      216.38      253.26     49.02 o
  -2   0 -15      216.38      229.13     56.32 o
   2   0  15      216.38      213.65     54.19 o
  -2   0 -15      216.38      146.39     44.55 o
   2   0  16      299.94      302.22     51.10 o
  -2   0 -16      299.94      299.47     62.59 o
  -2   0 -16      299.94      210.36     48.96 o
   2   0  16      299.94      317.18     64.09 o
  -2   0 -17     1184.33     1165.86    118.99 o
   2   0  17     1184.33     1219.57    102.70 o
   2   0  17     1184.33     1344.09    133.28 o
  -2   0 -17     1184.33     1369.99    131.49 o
   2   0  18        8.27       31.19     26.97 o
  -2   0 -18        8.27        7.91     25.01 o
   2   0  18        8.27       -9.56     35.54 o
  -2   0 -19      914.14      879.02    106.58 o
   2   0  19      914.14      917.21    116.87 o
   2   0  19      914.14      938.50     91.62 o
  -2   0 -20      714.97      791.24    103.43 o
   2   0  20      714.97      831.37    113.87 o
   2   0  20      714.97      765.28     90.62 o
   2   0  21      497.45      555.85     75.81 o
   2   0  21      497.45      500.89     96.71 o
  -2   0 -21      497.45      675.93     99.73 o
   2   0  22      237.19      262.53     53.03 o
   2   0  22      237.19      255.74     71.36 o
  -2   0 -22      237.19      266.39     65.28 o
   2   0  23      963.99     1064.99    105.79 o
  -2   0 -23      963.99      906.82    123.59 o
   2   0  23      963.99      993.70    129.90 o
  -2   0 -24       42.25       86.00     51.92 o
   2   0  24       42.25       29.28     26.88 o
   2   0  24       42.25       60.59     34.48 o
   2   0  25      346.46      230.08     66.73 o
  -2   0 -25      346.46      331.40     77.79 o
   2   0  26      161.15      168.53     72.07 o
  -2   0 -26      161.15       62.08     39.16 o
   2   0  27       18.38      -73.60     49.06 o
  -2   0 -27       18.38     -100.20     66.80 o
   2   1 -28     1096.90     1352.90    174.09 o
   2   1 -27      118.59      139.91     43.49 o
   2   1 -26        9.01       24.44     44.07 o
   2   1 -25      461.88      521.19    108.64 o
   2   1 -24     1087.85     1368.20    166.45 o
   2   1 -23       45.74       73.87     61.34 o
   2   1 -22     1355.15     1659.97    176.17 o
   2   1 -21     1229.76     1480.14    160.92 o
   2   1 -20       91.45       17.40     32.83 o
   2   1 -19      720.29      789.67    110.79 o
   2   1 -18      313.31      325.08     67.77 o
   2   1 -17      418.81      299.81     73.22 o
   2   1 -16     3281.75     3074.42    207.49 o
   2   1 -15      395.46       12.58     47.70 o
   2   1 -14       66.65       83.51     35.50 o
   2   1 -13     1229.28      988.32    117.47 o
   2   1 -12     1017.61      932.28     99.10 o
   2   1 -12     1017.61     1048.20     49.13 o
   2   1 -11     2267.83     2146.68    144.64 o
   2   1 -11     2267.83     2292.84     76.82 o
  -2  -1  11     2267.83     2224.90    146.87 o
   2   1 -10      961.10      948.70     53.26 o
  -2  -1  10      961.10      915.03     93.23 o
   2   1  -9      416.57      393.96     34.92 o
  -2  -1   9      416.57      366.97     58.38 o
  -2  -1   7     9835.31     8020.71    249.78 o
   2   1  -7     7786.87     8206.28    172.50 o
   2   1  -6      295.99      173.59     33.76 o
  -2  -1   6      295.99      213.80     59.78 o
  -2  -1   5     4225.18     4149.83    114.22 o
  -2  -1   5     4225.18     4403.85    183.13 o
   2   1  -5     4225.18     4385.79    134.48 o
  -2  -1   4      113.39      107.11     17.74 o
   2   1  -4      113.39      113.11     24.66 o
  -2  -1   4      113.39      215.65     46.86 o
  -2  -1   3      310.94      338.04     47.61 o
  -2  -1   3      310.94      310.26     25.07 o
  -2  -1   3      310.94      332.36     49.58 o
   2   1  -3      310.94      367.98     43.24 o
  -2  -1   2        2.54       10.77     16.52 o
   2   1  -2        2.54       20.56     14.07 o
  -2  -1   2        2.54       10.60     26.78 o
  -2  -1   2        2.54        7.44      6.95 o
  -2  -1   1     4012.62     3520.98     70.54 o
  -2  -1   1     4012.62     4056.06    165.76 o
   2   1  -1     4012.62     3988.81    137.85 o
  -2  -1   1     4012.62     4027.09    149.09 o
  -2  -1   0      760.93     1227.07     96.87 o
   2   1   0      760.93     1251.29     78.94 o
  -2  -1   0      760.93      724.44     79.33 o
   2   1   1     3740.77     3764.35    138.67 o
  -2  -1  -1     3740.77     3680.00    156.34 o
  -2  -1  -1     3740.77     3267.12     59.77 o
  -2  -1  -1     3740.77     3620.05    141.20 o
  -2  -1  -2       71.66       75.27     22.93 o
   2   1   2       71.66       92.86     22.70 o
   2   1   2       71.66       61.55      9.74 o
  -2  -1  -2       71.66       70.02     10.12 o
   2   1   3     3502.40     3677.51    143.01 o
   2   1   3     3502.40     3351.59     76.77 o
  -2  -1  -3     3502.40     3283.37    140.03 o
  -2  -1  -3     3502.40     3584.38    141.47 o
  -2  -1  -4      105.72       68.59     23.47 o
   2   1   4      105.72      104.85     26.27 o
  -2  -1  -4      105.72       77.62     26.60 o
   2   1   5     2244.03     2208.74    114.77 o
  -2  -1  -5     2244.03     2190.47    121.01 o
  -2  -1  -6      925.56     1020.78     85.37 o
   2   1   6      925.56     1062.89     81.06 o
  -2  -1  -7     8126.73     9259.57    254.77 o
   2   1   7     8126.73     8823.64    236.58 o
   2   1   7     8126.73     8857.60    269.22 o
  -2  -1  -8     1371.37     1375.64    103.44 o
   2   1   8     1371.37     1359.75    109.11 o
   2   1   8     1371.37     1368.62     96.57 o
  -2  -1  -9      701.99      738.57     79.84 o
   2   1   9      701.99      712.93     69.69 o
   2   1   9      701.99      696.30     78.59 o
   2   1  10      712.68      649.59     67.81 o
   2   1  10      712.68      672.90     77.03 o
  -2  -1 -10      712.68      618.06     69.91 o
   2   1  11       80.51       66.47     27.32 o
   2   1  11       80.51       87.49     27.38 o
  -2  -1 -11       80.51       41.46     23.81 o
  -2  -1 -12     1275.70     1393.06    109.68 o
   2   1  12     1275.70     1348.22     99.71 o
   2   1  12     1275.70     1183.25    106.74 o
  -2  -1 -13     1928.94     2203.32    143.69 o
   2   1  13     1928.94     2054.61    123.68 o
   2   1  13     1928.94     2034.06    147.53 o
   2   1  14       92.29      106.75     30.91 o
   2   1  14       92.29      130.66     51.92 o
  -2  -1 -14       92.29      111.57     46.86 o
   2   1  15      161.97       89.31     41.78 o
  -2  -1 -15      161.97      143.99     54.38 o
   2   1  15      161.97       93.40     46.47 o
   2   1  16     1811.84     1982.91    127.99 o
  -2  -1 -16     1811.84     1960.26    148.05 o
   2   1  16     1811.84     1887.26    153.10 o
   2   1  17      157.61      168.02     41.57 o
  -2  -1 -17      157.61      158.27     51.41 o
   2   1  17      157.61      124.59     50.64 o
  -2  -1 -17      157.61      224.47     59.96 o
  -2  -1 -18     2323.30     2348.75    168.39 o
   2   1  18     2323.30     2421.08    175.84 o
  -2  -1 -18     2323.30     2206.45    164.31 o
   2   1  18     2323.30     2367.82    142.82 o
   2   1  19      240.61      229.17     47.23 o
   2   1  19      240.61      292.14     68.95 o
  -2  -1 -19      240.61      175.70     48.66 o
   2   1  20       44.29       34.37     27.85 o
  -2  -1 -20       44.29       30.64     34.44 o
   2   1  20       44.29       36.93     39.65 o
   2   1  21      105.95       92.65     42.86 o
  -2  -1 -21      105.95      213.45     62.71 o
   2   1  21      105.95       54.87     49.06 o
  -2  -1 -22     1226.44     1143.89    136.33 o
   2   1  22     1226.44     1310.02    148.70 o
   2   1  22     1226.44     1286.74    109.18 o
   2   1  23      358.13      319.43     55.87 o
   2   1  23      358.13      368.31     81.32 o
  -2  -1 -23      358.13      392.15     78.62 o
  -2  -1 -24     3888.46     4082.10    250.10 o
   2   1  24     3888.46     4130.72    278.27 o
   2   1  24     3888.46     4113.17    203.96 o
   2   1  25        1.77       68.32     55.34 o
  -2  -1 -25        1.77       -3.37     29.71 o
  -2  -1 -26       19.92        4.31     47.97 o
   2   1  26       19.92       16.20     38.43 o
   2   1  27      177.67      191.06     68.55 o
  -2  -1 -27      177.67      140.71     58.06 o
   2   1  28       86.38      186.80     83.32 o
  -2  -1 -28       86.38       96.86     55.06 o
   2   2 -27      133.58      180.04     76.05 o
   2   2 -26      675.87      742.99    128.40 o
   2   2 -25      159.49      218.76     76.74 o
   2   2 -24       66.57       40.80     39.21 o
   2   2 -23      419.80      562.45    106.73 o
   2   2 -22      246.71       75.28     58.58 o
   2   2 -21      249.34      248.69     70.36 o
   2   2 -20     1573.48     2122.17    192.24 o
   2   2 -19        8.66      -45.48     48.73 o
   2   2 -18     2477.57     2150.93    197.92 o
   2   2 -17       31.57       47.22     33.87 o
   2   2 -16     1371.22     1277.01    131.85 o
   2   2 -15      125.18       46.82     29.80 o
   2   2 -14     4526.09     4600.95    241.45 o
   2   2 -13      115.80      188.58     60.35 o
   2   2 -12     4924.92     4412.39    229.36 o
   2   2 -11      132.45       96.47     34.21 o
   2   2 -11      132.45      114.23     19.86 o
  -2  -2  11      132.45      145.93     47.46 o
   2   2 -10       14.76       38.73     14.34 o
  -2  -2  10       14.76       29.98     30.30 o
  -2  -2   9      536.34      524.19     69.11 o
   2   2  -9      536.34      504.43     42.33 o
  -2  -2   8     1585.05     1529.95    120.31 o
   2   2  -8     1585.05     1584.04     76.50 o
  -2  -2   7      653.98      816.58     82.96 o
   2   2  -7      653.98      743.87     54.28 o
   2   2  -6     7860.80     8151.92    182.08 o
  -2  -2   6     7860.80     7747.49    255.32 o
   2   2  -5     2784.79     2965.54    111.43 o
  -2  -2   5     2784.79     3297.43    157.74 o
   2   2  -4     2369.13     2358.34    102.27 o
  -2  -2   4     2369.13     2212.10    129.49 o
   2   2  -3       27.57       60.11     19.34 o
  -2  -2   3       27.57       64.13     11.30 o
  -2  -2   3       27.57       55.89     30.06 o
  -2  -2   3       27.57       45.49      9.36 o
  -2  -2   2     2253.21     2308.45    132.08 o
   2   2  -2     2253.21     2250.61    105.70 o
  -2  -2   1      421.12      535.26     72.38 o
   2   2  -1      421.12      370.32     43.43 o
   2   2   0     6590.57     6574.86    182.47 o
  -2  -2   0     6590.57     6619.29    214.28 o
  -2  -2  -1      870.69      460.29     89.19 o
   2   2   1      870.69      765.75     66.43 o
  -2  -2  -2     2253.26     2127.76    117.67 o
   2   2   2     2253.26     2189.61    108.92 o
  -2  -2  -3     2058.21     1898.26    108.96 o
   2   2   3     2058.21     2017.56    105.65 o
   2   2   4      535.90      478.24     25.08 o
  -2  -2  -4      535.90      599.82     62.37 o
   2   2   4      535.90      617.73     60.78 o
  -2  -2  -5     7883.82     7924.22    231.87 o
   2   2   5     7883.82     8055.90    122.50 o
   2   2   5     7883.82     7988.21    218.91 o
  -2  -2  -6      568.89      933.41    108.29 o
   2   2   6      568.89      561.93     60.82 o
  -2  -2  -7      411.45      481.86     62.29 o
   2   2   7      411.45      486.21     56.98 o
  -2  -2  -8     1213.20     1292.59    102.51 o
   2   2   8     1213.20     1371.37    117.98 o
   2   2   8     1213.20     1251.58     90.21 o
  -2  -2  -9     4745.08     4833.00    195.47 o
   2   2   9     4745.08     4636.79    201.19 o
   2   2   9     4745.08     4689.69    180.23 o
  -2  -2 -10      678.40      773.25     82.32 o
   2   2  10      678.40      741.20     83.03 o
   2   2  10      678.40      618.12     65.62 o
  -2  -2 -11     1530.63     1570.49    113.65 o
   2   2  11     1530.63     1640.49    125.80 o
   2   2  11     1530.63     1517.47    105.22 o
   2   2  12        1.66       -8.85     28.81 o
   2   2  12        1.66      -15.41     27.92 o
  -2  -2 -12        1.66      -13.64     33.81 o
   2   2  13      161.06      223.43     66.01 o
   2   2  13      161.06      151.94     45.52 o
  -2  -2 -13      161.06      135.02     50.24 o
   2   2  14      664.19      649.45     70.87 o
   2   2  14      664.19      629.89     83.51 o
  -2  -2 -14      664.19      605.39     84.34 o
  -2  -2 -15      733.42      754.92     96.72 o
   2   2  15      733.42      760.95     93.70 o
   2   2  15      733.42      789.66     79.74 o
   2   2  16       45.58       55.14     29.23 o
  -2  -2 -16       45.58       78.05     48.15 o
   2   2  16       45.58       75.10     40.15 o
  -2  -2 -17     4544.39     4735.50    233.98 o
   2   2  17     4544.39     4449.33    237.00 o
   2   2  17     4544.39     4738.57    201.03 o
   2   2  18       43.09        8.00     20.07 o
  -2  -2 -18       43.09       54.68     36.05 o
   2   2  18       43.09       37.85     37.50 o
  -2  -2 -18       43.09       -6.55     30.29 o
  -2  -2 -19     1336.24     1478.55    138.63 o
   2   2  19     1336.24     1437.22    141.44 o
   2   2  19     1336.24     1469.53    117.39 o
  -2  -2 -19     1336.24     1221.26    129.61 o
   2   2  20      112.24      196.82     53.66 o
   2   2  20      112.24       83.27     33.96 o
  -2  -2 -20      112.24       62.42     31.47 o
   2   2  21       21.72      -13.31     25.64 o
   2   2  21       21.72        7.97     36.65 o
  -2  -2 -21       21.72       29.57     28.06 o
   2   2  22       20.28       29.87     30.54 o
   2   2  22       20.28       14.92     42.96 o
  -2  -2 -22       20.28       -2.41     27.91 o
  -2  -2 -23     1123.30     1158.03    134.50 o
   2   2  23     1123.30     1082.79    135.73 o
   2   2  23     1123.30     1108.03    108.43 o
   2   2  24       86.64      149.53     43.71 o
   2   2  24       86.64       11.98     47.56 o
  -2  -2 -24       86.64       60.26     36.47 o
  -2  -2 -25     1397.15     1469.24    155.38 o
   2   2  25     1397.15     1586.97    168.02 o
   2   2  26       27.22       28.61     49.99 o
  -2  -2 -26       27.22      -21.34     31.58 o
   2   2  27       52.27      -28.29     53.27 o
  -2  -2 -27       52.27        6.33     46.00 o
   2   2  28       50.65        3.41     38.39 o
  -2  -2 -28       50.65       79.85     49.81 o
   2   3 -26        0.71       60.69     47.76 o
   2   3 -25      904.63     1104.66    149.56 o
   2   3 -24      224.13      240.66     75.26 o
   2   3 -23      150.74      180.79     65.68 o
   2   3 -22      314.99      301.07     82.29 o
   2   3 -21     1983.62     2412.95    200.48 o
   2   3 -20      316.43      285.51     71.00 o
   2   3 -19     1634.38     2022.52    178.85 o
   2   3 -18      133.65      168.01     66.53 o
   2   3 -17      406.20      620.85     98.97 o
   2   3 -16        6.70       29.94     38.66 o
   2   3 -15     1963.97     2252.99    174.96 o
   2   3 -14      461.58      853.05    111.78 o
   2   3 -13     5225.45     5722.74    262.75 o
  -2  -3  12       89.79       83.26     36.95 o
   2   3 -12       89.79        6.35     28.77 o
   2   3 -11     1303.86     1452.02    123.61 o
   2   3 -11     1303.86     1186.04     63.89 o
  -2  -3  11     1303.86     1314.86    121.11 o
   2   3 -10      355.49      359.14     37.64 o
  -2  -3  10      355.49      406.71     68.55 o
   2   3  -9       17.03       15.94     11.53 o
  -2  -3   9       17.03      -21.69     28.31 o
  -2  -3   8     1446.39     1374.51    112.70 o
   2   3  -8     1446.39     1380.71     74.45 o
  -2  -3   7     1527.43     1428.45    110.06 o
   2   3  -7     1527.43     1475.39     78.28 o
   2   3  -6       23.83        6.07     16.10 o
  -2  -3   6       23.83       48.80     31.57 o
  -2  -3   5     1701.26     1607.48    114.85 o
   2   3  -5     1701.26     1646.51     87.34 o
   2   3  -4      200.94      169.74     28.47 o
  -2  -3   4      200.94      180.34     43.77 o
   2   3  -3        6.61       17.69     19.36 o
  -2  -3   3        6.61       11.47      6.29 o
  -2  -3   3        6.61       30.66     37.89 o
  -2  -3   2     3663.19     3688.93    170.67 o
   2   3  -2     3663.19     3743.48    137.25 o
   2   3  -1       31.24       49.37     21.68 o
  -2  -3   1       31.24       48.18     38.92 o
  -2  -3   0      479.56      590.80     72.53 o
   2   3   0      479.56      568.53     55.19 o
   2   3   1       75.74       43.12     22.91 o
  -2  -3  -1       75.74       16.64     25.08 o
  -2  -3  -2     3704.12     3526.08    155.82 o
   2   3   2     3704.12     3705.49    143.13 o
   2   3   3      296.67      287.23     42.28 o
  -2  -3  -3      296.67      286.31     47.05 o
  -2  -3  -4     3001.36     2812.97    139.84 o
   2   3   4     3001.36     2999.84    134.46 o
   2   3   5       67.61       93.64     25.85 o
  -2  -3  -5       67.61      107.25     37.18 o
   2   3   5       67.61       59.72     10.02 o
  -2  -3  -6      837.98      839.39     80.95 o
   2   3   6      837.98      894.33     75.08 o
  -2  -3  -7     1937.65     3088.79    159.54 o
   2   3   7     1937.65     2300.53    135.73 o
   2   3   8      246.34      276.52     44.97 o
  -2  -3  -8      246.34      204.80     53.81 o
  -2  -3  -9      902.89      855.87     83.14 o
   2   3   9      902.89     1050.31     96.39 o
   2   3   9      902.89      866.77     74.73 o
  -2  -3 -10     4078.85     3982.44    186.20 o
   2   3  10     4078.85     4111.71    197.58 o
   2   3  10     4078.85     4056.52    168.99 o
  -2  -3 -11      304.39      387.76     61.01 o
   2   3  11      304.39      362.10     50.62 o
   2   3  11      304.39      329.59     58.49 o
  -2  -3 -12     3221.60     3170.74    170.14 o
   2   3  12     3221.60     3286.15    159.29 o
   2   3  12     3221.60     3148.39    177.17 o
   2   3  13      589.94      550.07     79.92 o
  -2  -3 -13      589.94      533.93     79.56 o
   2   3  13      589.94      644.95     73.04 o
   2   3  14      436.26      577.17     87.46 o
  -2  -3 -14      436.26      485.47     75.98 o
   2   3  14      436.26      582.80     70.19 o
   2   3  15       93.36      122.05     46.78 o
   2   3  15       93.36      128.77     35.87 o
  -2  -3 -15       93.36       73.84     41.43 o
  -2  -3 -16     2075.94     2259.75    157.26 o
   2   3  16     2075.94     2347.60    167.56 o
   2   3  16     2075.94     2097.88    132.22 o
   2   3  17      468.76      427.21     80.35 o
   2   3  17      468.76      556.54     72.20 o
  -2  -3 -17      468.76      500.79     76.97 o
  -2  -3 -18     2036.09     2112.46    162.36 o
   2   3  18     2036.09     2000.15    132.19 o
   2   3  18     2036.09     2191.50    171.05 o
  -2  -3 -19     1161.49     1159.61    123.47 o
   2   3  19     1161.49     1153.73    126.74 o
   2   3  19     1161.49     1200.02    103.50 o
  -2  -3 -19     1161.49     1236.52    124.74 o
   2   3  20       11.32       29.65     25.05 o
   2   3  20       11.32       39.56     42.31 o
  -2  -3 -20       11.32       26.10     31.02 o
  -2  -3 -20       11.32      -16.57     32.94 o
  -2  -3 -21      794.92      876.96    111.32 o
   2   3  21      794.92      825.64    110.61 o
   2   3  21      794.92      951.92     96.37 o
   2   3  22      395.35      547.18     75.02 o
   2   3  22      395.35      366.40     90.06 o
  -2  -3 -22      395.35      426.62     84.54 o
   2   3  23        3.40       19.91     35.81 o
  -2  -3 -23        3.40      -48.52     33.80 o
   2   3  23        3.40        6.65     29.00 o
   2   3  24      656.44      629.94     80.11 o
   2   3  24      656.44      642.98    108.22 o
  -2  -3 -24      656.44      700.12    104.95 o
  -2  -3 -25     1110.07     1193.02    140.31 o
   2   3  25     1110.07      988.67    133.20 o
   2   3  26      269.38      208.36     77.39 o
  -2  -3 -26      269.38      261.34     73.05 o
  -2  -3 -27      863.11      893.01    131.96 o
   2   3  27      863.11      977.41    140.52 o
   2   3  28      289.38      220.86     71.48 o
  -2  -3 -28      289.38      255.31     77.94 o
   2   4 -25      139.20      175.56     63.10 o
   2   4 -24      671.49      797.08    127.23 o
   2   4 -23       90.67      141.93     57.48 o
   2   4 -22       84.20        6.10     39.68 o
   2   4 -21      130.55      220.78     70.35 o
   2   4 -20     2146.35     2366.44    206.63 o
   2   4 -19       93.44      172.27     67.45 o
   2   4 -18     1385.11     1221.54    169.79 o
   2   4 -17       34.12       79.53     45.27 o
   2   4 -16       55.13       39.50     42.04 o
   2   4 -15      588.51      513.58     87.90 o
   2   4 -14     2463.06     2749.24    192.96 o
   2   4 -13      313.55      731.75    128.83 o
  -2  -4  13      313.55      929.12    134.62 o
   2   4 -12     3462.23     4051.13    219.39 o
  -2  -4  12     3462.23     3671.20    206.20 o
  -2  -4  11      349.41      449.14     76.51 o
   2   4 -11      349.41      306.78     36.94 o
  -2  -4  10      466.49      545.39     78.26 o
   2   4 -10      466.49      513.66     47.33 o
  -2  -4   9     3846.13     4034.62    202.55 o
   2   4  -9     3846.13     4022.44    132.60 o
   2   4  -8      864.01      725.74     59.86 o
  -2  -4   8      864.01      772.60     95.20 o
   2   4  -7      220.66      232.99     35.82 o
  -2  -4   7      220.66      228.75     54.09 o
  -2  -4   6     2588.01     2487.51    160.76 o
   2   4  -6     2588.01     2519.19    117.99 o
  -2  -4   5     1556.72     1554.35    117.60 o
   2   4  -5     1556.72     1588.79     90.12 o
  -2  -4   4     1128.50     1228.96    106.57 o
   2   4  -4     1128.50     1236.11     80.63 o
   2   4  -3    10180.75    11243.53    247.12 o
  -2  -4   3    10180.75    10531.72    293.62 o
  -2  -4   2      461.24      401.26     24.80 o
  -2  -4   2      461.24      481.00     62.93 o
   2   4  -2      461.24      588.08     57.53 o
  -2  -4   1     4393.91     4489.56    190.36 o
   2   4  -1     4393.91     4485.52    160.34 o
  -2  -4   0     2133.79     2202.29    129.51 o
   2   4   0     2133.79     2366.59    117.73 o
   2   4   1      137.50       77.41     33.59 o
  -2  -4  -1      137.50      115.72     42.49 o
  -2  -4  -2      132.49       92.41     29.30 o
   2   4   2      132.49      192.18     35.04 o
  -2  -4  -3     5885.70     5722.12    207.37 o
   2   4   3     5885.70     6182.17    196.93 o
   2   4   4       22.78       50.72     24.88 o
  -2  -4  -4       22.78        5.97     22.15 o
   2   4   5     9118.18     8295.06    114.94 o
  -2  -4  -5     9118.18     8885.31    255.37 o
   2   4   5     9118.18     9220.17    245.73 o
   2   4   6      591.13      523.72     33.05 o
  -2  -4  -6      591.13      512.24     66.23 o
   2   4   6      591.13      596.00     66.02 o
   2   4   7      209.17      317.29     48.96 o
   2   4   7      209.17      246.72     27.85 o
  -2  -4  -7      209.17      293.26     52.12 o
   2   4   8      268.62      155.95     53.43 o
  -2  -4  -8      268.62      300.78     59.61 o
  -2  -4  -9     3528.12     3407.07    168.79 o
   2   4   9     3528.12     3765.36    164.81 o
   2   4  10       90.23       65.86     29.50 o
  -2  -4 -10       90.23       72.16     30.35 o
   2   4  10       90.23      124.87     31.45 o
  -2  -4 -11     4420.19     4554.56    202.63 o
   2   4  11     4420.19     4577.02    211.60 o
   2   4  11     4420.19     4470.86    182.66 o
  -2  -4 -12      538.34      583.39     78.00 o
   2   4  12      538.34      525.72     65.04 o
   2   4  12      538.34      614.46     83.87 o
  -2  -4 -13     1491.37     1703.73    134.53 o
   2   4  13     1491.37     1573.05    131.81 o
   2   4  13     1491.37     1628.33    121.84 o
  -2  -4 -14      388.84      468.13     73.41 o
   2   4  14      388.84      358.27     57.60 o
   2   4  14      388.84      387.76     71.02 o
   2   4  15      769.68      845.88     88.43 o
   2   4  15      769.68      750.00     98.84 o
  -2  -4 -15      769.68      736.42     96.03 o
   2   4  16      188.87      157.10     37.60 o
   2   4  16      188.87      138.07     45.87 o
  -2  -4 -16      188.87      235.01     53.03 o
  -2  -4 -17      963.29     1025.39    109.49 o
   2   4  17      963.29      941.90    109.57 o
   2   4  17      963.29      905.82     90.25 o
   2   4  18       80.23       89.71     36.94 o
   2   4  18       80.23      143.96     48.03 o
  -2  -4 -18       80.23      103.15     39.89 o
   2   4  19       31.90       45.96     29.20 o
  -2  -4 -19       31.90       36.34     33.44 o
   2   4  19       31.90       37.49     41.75 o
  -2  -4 -19       31.90       66.80     46.30 o
   2   4  20      741.71      721.36     91.17 o
  -2  -4 -20      741.71      818.70    108.33 o
   2   4  20      741.71      775.62    110.34 o
  -2  -4 -20      741.71      837.57    110.77 o
   2   4  21      361.87      418.68     65.23 o
   2   4  21      361.87      281.80     59.23 o
  -2  -4 -21      361.87      304.45     74.37 o
  -2  -4 -21      361.87      456.45     85.14 o
   2   4  22      508.36      511.54     71.77 o
   2   4  22      508.36      552.05     93.24 o
  -2  -4 -22      508.36      449.06     88.48 o
   2   4  23      276.95      287.39     64.20 o
  -2  -4 -23      276.95      223.92     59.84 o
   2   4  23      276.95      244.62     62.36 o
   2   4  24       60.77       35.26     24.60 o
   2   4  24       60.77       69.38     41.11 o
  -2  -4 -24       60.77       17.68     27.07 o
   2   4  25        4.70       18.18     24.88 o
  -2  -4 -25        4.70       56.80     42.85 o
   2   4  25        4.70      -20.75     47.82 o
  -2  -4 -26      912.23     1078.08    143.13 o
   2   4  26      912.23      898.52    132.75 o
   2   4  27        1.35       45.66     32.68 o
  -2  -4 -27        1.35       37.48     43.52 o
   2   4  28      377.10      462.37    104.70 o
  -2  -4 -28      377.10      409.44     91.72 o
   2   5 -24      101.88       88.15     60.32 o
   2   5 -23       39.87       86.43     60.80 o
   2   5 -22      459.90      274.32     81.20 o
   2   5 -21     1252.67     1331.58    157.27 o
   2   5 -20      127.75      131.54     60.11 o
   2   5 -19      724.89      879.00    125.01 o
   2   5 -18      356.79      557.47    100.63 o
   2   5 -17       43.57       -8.07     38.81 o
   2   5 -16     1108.96      995.50    142.29 o
   2   5 -15      133.33      105.45     48.89 o
   2   5 -14      637.06      609.49    113.21 o
  -2  -5  14      637.06      875.54    111.03 o
   2   5 -13       12.66       72.87     42.04 o
  -2  -5  13       12.66       35.93     40.96 o
  -2  -5  12     1080.43      987.52    108.18 o
   2   5 -11      155.50      136.88     25.78 o
  -2  -5  11      155.50      138.02     44.01 o
  -2  -5  10     2539.03     2629.17    173.18 o
   2   5 -10     2539.03     2502.68    111.02 o
  -2  -5   9      517.27      574.64     80.47 o
   2   5  -9      517.27      476.92     50.89 o
  -2  -5   8     1435.36     1385.43    120.18 o
   2   5  -8     1435.36     1417.97     86.75 o
  -2  -5   7      235.48      335.38     63.80 o
   2   5  -7      235.48      366.79     48.08 o
   2   5  -6       97.66      125.56     28.93 o
  -2  -5   6       97.66       93.65     35.33 o
  -2  -5   5       98.27       78.29     32.16 o
   2   5  -5       98.27      135.45     32.91 o
  -2  -5   4     3316.05     3369.69    174.21 o
   2   5  -4     3316.05     3546.20    142.31 o
   2   5  -3       38.70       42.86     24.12 o
  -2  -5   3       38.70       94.16     40.13 o
  -2  -5   2     4591.52     4452.47    197.22 o
   2   5  -2     4591.52     4420.51    165.04 o
  -2  -5   1      757.80      851.36     89.41 o
   2   5  -1      757.80      788.36     74.91 o
  -2  -5   0       66.15       98.76     34.09 o
   2   5   0       66.15       62.49     23.21 o
  -2  -5   0       66.15       53.14     10.55 o
   2   5   0       66.15       51.03     10.29 o
   2   5   1      379.57      285.29     51.04 o
   2   5   1      379.57      161.23     16.48 o
  -2  -5  -1      379.57      312.43     59.36 o
   2   5   2      155.24      104.03     24.38 o
   2   5   2      155.24       73.18     11.50 o
  -2  -5  -2      155.24      110.61     40.84 o
   2   5   3       31.47       57.06     26.32 o
   2   5   3       31.47       17.71      6.66 o
  -2  -5  -3       31.47       53.56     23.06 o
  -2  -5  -4     4939.36     4552.34    184.69 o
   2   5   4     4939.36     4644.89     93.85 o
   2   5   4     4939.36     5256.75    191.95 o
   2   5   5      390.56      464.85     57.14 o
   2   5   5      390.56      412.23     30.65 o
  -2  -5  -5      390.56      390.98     60.17 o
  -2  -5  -6      970.03      946.15     97.28 o
   2   5   6      970.03      910.24     49.50 o
   2   5   6      970.03     1243.36    108.08 o
  -2  -5  -7     1408.54     1664.93    128.02 o
   2   5   7     1408.54     1686.63     73.04 o
   2   5   7     1408.54     1621.39    113.15 o
  -2  -5  -8     1438.33     1382.71    112.38 o
   2   5   8     1438.33     1440.90     74.82 o
   2   5   8     1438.33     1580.42    109.62 o
  -2  -5  -9      743.86      706.45     81.92 o
   2   5   9      743.86      633.65     51.32 o
   2   5   9      743.86      654.67     70.60 o
  -2  -5 -10      543.88      527.88     68.69 o
   2   5  10      543.88      528.17     64.38 o
  -2  -5 -11        1.02       12.42     24.10 o
   2   5  11        1.02        7.37     17.19 o
  -2  -5 -12     1408.22     1435.14    121.03 o
   2   5  12     1408.22     1374.02    104.73 o
   2   5  12     1408.22     1360.93    121.33 o
  -2  -5 -13     2797.49     2826.76    167.88 o
   2   5  13     2797.49     2778.19    174.67 o
   2   5  13     2797.49     2786.23    151.75 o
  -2  -5 -14      516.90      794.22     98.90 o
   2   5  14      516.90      593.15     96.18 o
   2   5  14      516.90      827.40     86.93 o
  -2  -5 -15     2364.02     2105.86    160.96 o
   2   5  15     2364.02     2186.80    158.44 o
   2   5  15     2364.02     2544.90    148.22 o
  -2  -5 -16      801.02      886.40    102.12 o
   2   5  16      801.02      781.56     95.82 o
   2   5  16      801.02      889.29     97.03 o
  -2  -5 -17       87.86       84.94     41.74 o
   2   5  17       87.86      108.70     43.42 o
   2   5  17       87.86       71.71     29.97 o
   2   5  18        4.16       49.52     33.63 o
  -2  -5 -18        4.16       53.02     35.58 o
   2   5  18        4.16      -10.16     34.09 o
  -2  -5 -19     1097.33     1064.22    119.21 o
   2   5  19     1097.33     1144.45    126.76 o
   2   5  19     1097.33     1068.59    101.49 o
   2   5  20      217.41      235.11     66.59 o
   2   5  20      217.41      208.94     50.09 o
  -2  -5 -20      217.41      158.48     56.82 o
  -2  -5 -20      217.41      201.99     56.36 o
  -2  -5 -21     3984.78     4097.32    240.47 o
   2   5  21     3984.78     4431.77    256.99 o
   2   5  21     3984.78     4284.71    210.89 o
  -2  -5 -21     3984.78     4216.46    243.93 o
   2   5  22      348.56      442.46     69.07 o
   2   5  22      348.56      340.51     81.54 o
  -2  -5 -22      348.56      412.34     80.42 o
  -2  -5 -23     1098.53     1053.57    124.40 o
   2   5  23     1098.53     1125.15    137.30 o
   2   5  23     1098.53     1184.07    115.17 o
   2   5  24        0.91      -55.79     44.40 o
   2   5  24        0.91       35.22     27.42 o
  -2  -5 -24        0.91      -14.92     37.08 o
   2   5  25      198.89      202.86     50.03 o
  -2  -5 -25      198.89      206.64     66.24 o
   2   5  25      198.89      182.58     60.85 o
   2   5  26       16.08       11.42     40.02 o
  -2  -5 -26       16.08       35.82     40.89 o
  -2  -5 -27     1819.93     1929.26    188.99 o
   2   5  27     1819.93     1791.54    189.04 o
   2   5  28        9.63       18.77     39.29 o
  -2  -5 -28        9.63        8.88     36.52 o
   2   6 -23      544.86      660.49    115.80 o
   2   6 -22        8.30       15.50     38.19 o
   2   6 -21     1122.17     1271.53    151.87 o
   2   6 -20       59.39       81.44     44.90 o
   2   6 -19      103.06       77.07     46.72 o
   2   6 -18      566.09      513.04    101.95 o
   2   6 -17     2013.77     2311.44    193.89 o
   2   6 -16       10.21      -16.37     49.24 o
  -2  -6  16       10.21        3.75     36.07 o
   2   6 -15     2406.12     3019.31    208.57 o
  -2  -6  15     2406.12     2497.30    191.05 o
  -2  -6  15     2406.12     2448.31    145.47 o
  -2  -6  14     1419.49     1447.03    111.53 o
   2   6 -14     1419.49     1553.31    147.03 o
  -2  -6  14     1419.49     1259.77    132.22 o
  -2  -6  13      331.24      406.39     87.92 o
  -2  -6  12       64.96       99.50     48.30 o
  -2  -6  11     1774.76     1622.02    140.12 o
  -2  -6  10     1269.17     1160.90    120.73 o
  -2  -6   9     5624.73     5570.25    247.50 o
  -2  -6   8      566.57      343.07     82.47 o
  -2  -6   7     1199.20     1158.27    108.55 o
  -2  -6   6      349.72      296.69     75.21 o
  -2  -6   5      783.69      812.91     89.09 o
  -2  -6   4       68.57       76.26     39.05 o
  -2  -6   3     2845.46     2889.07    164.36 o
  -2  -6   2        1.83      -45.02     30.01 o
   2   6  -2        1.83       -5.40      8.20 o
   2   6  -1      739.68      676.29     45.42 o
  -2  -6   1      739.68      772.52     89.05 o
   2   6   0     1034.99     1087.43     53.19 o
  -2  -6   0     1034.99     1068.53     96.27 o
   2   6   1      364.93      287.90     29.64 o
  -2  -6  -1      364.93      395.25     65.06 o
   2   6   2     1107.29     1053.26     51.68 o
  -2  -6  -2     1107.29      991.95     93.16 o
  -2  -6  -3      889.32      811.77     87.47 o
   2   6   3      889.32      742.54     44.54 o
   2   6   4      249.63      283.07     46.76 o
   2   6   4      249.63      268.72     28.57 o
  -2  -6  -4      249.63      230.78     44.38 o
  -2  -6  -5     3363.48     3114.33    158.51 o
   2   6   5     3363.48     3232.88     99.87 o
   2   6   5     3363.48     3606.81    167.04 o
  -2  -6  -6     2514.86     2269.79    140.24 o
   2   6   6     2514.86     2558.76     93.52 o
   2   6   6     2514.86     2808.39    148.64 o
   2   6   7       48.88       45.39     27.19 o
  -2  -6  -7       48.88       22.04     28.03 o
   2   6   7       48.88       45.38     16.06 o
  -2  -6  -8     2916.95     2719.92    154.44 o
   2   6   8     2916.95     2749.47    105.71 o
   2   6   8     2916.95     3277.89    162.06 o
  -2  -6  -9        6.56      -32.94     34.53 o
   2   6   9        6.56       36.20     41.94 o
   2   6   9        6.56       21.47     16.69 o
  -2  -6 -10       94.99       55.39     23.70 o
   2   6  10       94.99       93.89     26.71 o
   2   6  10       94.99      123.80     25.79 o
  -2  -6 -11      157.85      119.85     46.81 o
   2   6  11      157.85      164.10     36.24 o
   2   6  11      157.85      190.20     34.85 o
  -2  -6 -12     1025.33      895.17     95.15 o
   2   6  12     1025.33     1039.77     81.01 o
   2   6  12     1025.33     1003.83     93.33 o
   2   6  13       37.95       92.33     53.37 o
   2   6  13       37.95       78.12     28.89 o
   2   6  13       37.95       86.93     39.67 o
  -2  -6 -13       37.95       73.88     56.84 o
  -2  -6 -14     2737.62     2994.32    179.78 o
   2   6  14     2737.62     2817.48    186.71 o
   2   6  14     2737.62     2972.63    164.17 o
   2   6  15      336.90      200.32     73.94 o
   2   6  15      336.90      467.46     84.56 o
  -2  -6 -15      336.90      295.16     75.47 o
  -2  -6 -16      494.79      498.20     79.11 o
   2   6  16      494.79      552.34     84.42 o
   2   6  16      494.79      484.40     67.66 o
   2   6  17        9.77       -4.45     23.09 o
   2   6  17        9.77       52.99     31.06 o
  -2  -6 -17        9.77       15.51     30.49 o
   2   6  18      455.38      510.44     88.01 o
  -2  -6 -18      455.38      505.24     83.05 o
  -2  -6 -18      455.38      452.14     65.29 o
   2   6  18      455.38      600.35     80.41 o
   2   6  19       21.95       44.68     22.71 o
  -2  -6 -19       21.95       -2.00     33.91 o
   2   6  19       21.95       22.74     30.66 o
  -2  -6 -20     2247.19     2475.77    186.37 o
   2   6  20     2247.19     2389.86    186.33 o
   2   6  20     2247.19     2386.73    158.07 o
   2   6  21       43.54       64.52     34.75 o
  -2  -6 -21       43.54       -7.16     39.10 o
   2   6  21       43.54       14.79     38.29 o
  -2  -6 -21       43.54       86.80     41.07 o
   2   6  22      639.85      751.05    112.30 o
   2   6  22      639.85      687.95     90.14 o
  -2  -6 -22      639.85      654.99    102.61 o
   2   6  23       72.06      117.74     40.76 o
   2   6  23       72.06       53.25     41.09 o
  -2  -6 -23       72.06      143.74     56.84 o
   2   6  24      111.51      115.26     53.45 o
   2   6  24      111.51       87.68     34.05 o
  -2  -6 -24      111.51      121.71     56.81 o
   2   6  25      233.41      221.24     53.44 o
   2   6  25      233.41      275.81     74.97 o
  -2  -6 -25      233.41      306.35     76.25 o
   2   6  26      474.95      506.45     95.58 o
  -2  -6 -26      474.95      504.34    101.91 o
   2   6  27       10.39       47.86     52.38 o
  -2  -6 -27       10.39       38.10     43.10 o
   2   6  28      430.11      113.27     65.12 o
  -2  -6 -28      430.11      418.69     96.77 o
   2   7 -22      964.81     1136.10    154.40 o
   2   7 -21       82.08      162.28     71.35 o
   2   7 -20      243.29      320.43     78.31 o
  -2  -7  19        5.41       32.43     43.15 o
   2   7 -19        5.41      -66.16     58.16 o
  -2  -7  18      468.98      418.39     92.20 o
   2   7 -18      468.98      560.69    102.35 o
  -2  -7  17       11.36       84.25     43.47 o
   2   7 -17       11.36      -44.39     44.14 o
   2   7 -16     2713.48     3149.36    238.31 o
  -2  -7  16     2713.48     2828.18    210.56 o
   2   7 -15      194.66      -18.27     33.98 o
  -2  -7  15      194.66      102.88     63.20 o
  -2  -7  14     1637.90     1734.09    127.75 o
  -2  -7  14     1637.90     1424.94    144.94 o
  -2  -7  13      833.47      881.95     93.10 o
  -2  -7  13      833.47      810.13    108.36 o
  -2  -7  12      230.71      367.65     68.94 o
  -2  -7  12      230.71      218.21     46.62 o
  -2  -7  11      111.04       98.14     36.89 o
  -2  -7  11      111.04       94.93     51.14 o
  -2  -7  10      953.57      993.09    111.94 o
  -2  -7  10      953.57      945.79     96.02 o
  -2  -7   9       48.46       55.16     43.67 o
  -2  -7   8     1665.04     1637.54    135.11 o
  -2  -7   7     4063.90     4422.55    220.19 o
  -2  -7   6      253.30      181.83     55.57 o
   2   7  -5     1928.22     1972.80    104.76 o
  -2  -7   5     1928.22     1964.89    147.09 o
   2   7  -4      939.17      872.39     67.67 o
  -2  -7   4      939.17     1000.78    105.69 o
  -2  -7   3       16.96       56.08     41.02 o
   2   7  -3       16.96       27.20     15.91 o
   2   7  -2     3534.94     3551.25    121.70 o
  -2  -7   2     3534.94     3319.37    178.89 o
   2   7  -1      989.25      976.66     62.04 o
  -2  -7   1      989.25      892.52     93.18 o
  -2  -7   0      386.41      623.68     79.61 o
   2   7   0      386.41      611.72     50.97 o
   2   7   1     3694.29     3675.53    115.98 o
  -2  -7  -1     3694.29     3601.89    181.55 o
   2   7   2      889.19      824.11     54.06 o
  -2  -7  -2      889.19      844.65     84.30 o
   2   7   3      344.08      306.65     34.16 o
  -2  -7  -3      344.08      330.17     58.45 o
   2   7   4        4.79       32.28     17.92 o
  -2  -7  -4        4.79       -0.21     29.29 o
   2   7   5      536.41      564.58     49.46 o
  -2  -7  -5      536.41      474.83     64.96 o
  -2  -7  -6       48.67       65.66     32.28 o
   2   7   6       48.67       26.63     19.66 o
  -2  -7  -7     4106.95     3743.71    186.65 o
   2   7   7     4106.95     4101.46    137.06 o
  -2  -7  -8      613.91      612.64     84.79 o
   2   7   8      613.91      672.61     62.80 o
   2   7   8      613.91      480.73     83.38 o
  -2  -7  -9     1370.84     1416.58    116.11 o
   2   7   9     1370.84     1398.80     84.12 o
   2   7   9     1370.84     1543.87    117.14 o
  -2  -7 -10       20.62        1.18     30.06 o
   2   7  10       20.62       -3.99     27.74 o
   2   7  10       20.62       44.96     25.37 o
  -2  -7 -11       30.08       48.53     35.79 o
   2   7  11       30.08       62.33     26.37 o
   2   7  11       30.08       42.83     24.55 o
  -2  -7 -12      215.12      187.64     51.23 o
   2   7  12      215.12      170.78     45.20 o
   2   7  12      215.12      179.22     36.53 o
  -2  -7 -13     1949.25     2207.69    154.80 o
   2   7  13     1949.25     1833.01    115.91 o
   2   7  13     1949.25     2128.50    145.67 o
   2   7  14      125.64      213.69     54.04 o
   2   7  14      125.64      173.84     43.67 o
  -2  -7 -14      125.64      174.03     45.84 o
  -2  -7 -14      125.64       58.14     46.46 o
  -2  -7 -15     3392.07     3325.12    196.33 o
   2   7  15     3392.07     3578.40    173.13 o
  -2  -7 -15     3392.07     3458.78    184.50 o
   2   7  15     3392.07     3423.51    206.29 o
   2   7  15     3392.07     3653.74    193.15 o
   2   7  16       53.64       90.78     39.37 o
   2   7  16       53.64       63.57     31.80 o
   2   7  16       53.64       58.81     34.62 o
  -2  -7 -16       53.64       45.06     24.02 o
  -2  -7 -16       53.64       32.34     33.62 o
   2   7  17      144.64      128.57     39.76 o
   2   7  17      144.64      168.22     41.16 o
  -2  -7 -17      144.64      191.86     52.42 o
   2   7  17      144.64       88.13     46.71 o
  -2  -7 -17      144.64       87.23     31.00 o
   2   7  18      289.64      284.35     70.05 o
   2   7  18      289.64      312.36     58.93 o
  -2  -7 -18      289.64      289.58     63.79 o
  -2  -7 -18      289.64      255.79     52.15 o
   2   7  19      524.81      549.03     78.17 o
  -2  -7 -19      524.81      521.40     90.08 o
   2   7  19      524.81      475.80     85.01 o
   2   7  20      125.37      167.29     47.05 o
  -2  -7 -20      125.37      101.29     50.84 o
   2   7  20      125.37       57.09     31.85 o
   2   7  21      325.06      483.30     78.21 o
  -2  -7 -21      325.06      431.36     92.20 o
   2   7  21      325.06      356.43     87.51 o
  -2  -7 -21      325.06      283.72     72.00 o
   2   7  22      345.93      324.66     62.94 o
   2   7  22      345.93      396.53     82.43 o
  -2  -7 -22      345.93      368.86     80.15 o
  -2  -7 -22      345.93      235.43     64.60 o
   2   7  23      696.91      650.10    108.27 o
   2   7  23      696.91      729.65     92.88 o
  -2  -7 -23      696.91      542.53     89.61 o
   2   7  24      417.97      495.01     76.30 o
   2   7  24      417.97      455.15     90.81 o
  -2  -7 -24      417.97      364.78     78.66 o
   2   7  25      230.28      251.19     59.89 o
   2   7  25      230.28      207.51     61.47 o
  -2  -7 -25      230.28       92.64     41.03 o
  -2  -7 -26       13.71        6.93     35.35 o
   2   7  26       13.71       33.09     53.62 o
   2   7  27      204.05      136.51     63.28 o
  -2  -7 -27      204.05      339.07     83.95 o
  -2  -8  22      209.47      -53.24     46.54 o
   2   8 -21      650.14      699.17    120.77 o
  -2  -8  21      650.14      483.44    102.70 o
   2   8 -20      132.71       94.39     57.43 o
  -2  -8  20      132.71      133.57     67.65 o
   2   8 -19        0.27      -90.89     60.59 o
  -2  -8  19        0.27       43.49     43.95 o
   2   8 -18       21.02      -78.62     52.41 o
  -2  -8  18       21.02      -27.04     41.63 o
   2   8 -17      549.54      605.98    109.73 o
  -2  -8  17      549.54      503.69     98.62 o
  -2  -8  16       74.12       43.65     36.25 o
  -2  -8  15     1504.33     1515.16    156.30 o
  -2  -8  14      438.98      493.28     89.57 o
  -2  -8  14      438.98      478.81     75.97 o
  -2  -8  13       35.24      130.05     61.39 o
  -2  -8  13       35.24      133.83     48.50 o
  -2  -8  12      215.47      176.59     56.19 o
  -2  -8  12      215.47      221.52     50.03 o
  -2  -8  11      785.52      592.66     91.26 o
  -2  -8  11      785.52      763.36     91.51 o
  -2  -8  10      101.27        2.84     33.70 o
  -2  -8  10      101.27       85.49     33.61 o
  -2  -8   9      143.43      197.63     50.62 o
  -2  -8   9      143.43      182.88     51.36 o
  -2  -8   8       38.53      -29.88     31.02 o
  -2  -8   8       38.53       35.28     35.00 o
  -2  -8   7      629.50      575.78     79.51 o
  -2  -8   7      629.50      581.11     88.79 o
   2   8  -6     3200.37     3291.68    156.32 o
  -2  -8   6     3200.37     3320.83    199.63 o
  -2  -8   6     3200.37     3021.47    185.97 o
  -2  -8   5       80.70       33.05     34.97 o
   2   8  -5       80.70      115.29     28.97 o
  -2  -8   5       80.70       73.10     36.40 o
  -2  -8   4      455.93      385.17     62.09 o
   2   8  -4      455.93      535.54     60.37 o
  -2  -8   4      455.93      546.54     82.02 o
  -2  -8   3      229.57      190.33     57.87 o
   2   8  -3      229.57      226.24     36.66 o
  -2  -8   3      229.57      208.70     47.25 o
  -2  -8   2      125.37       99.15     48.37 o
   2   8  -2      125.37      105.72     24.83 o
  -2  -8   1        1.05       76.51     62.20 o
   2   8  -1        1.05       21.35     33.36 o
   2   8   0     4542.15     4424.43    146.68 o
  -2  -8   0     4542.15     4532.07    210.09 o
   2   8   1      735.07      722.88     65.26 o
  -2  -8  -1      735.07      675.43     93.02 o
  -2  -8  -2     4107.95     3953.41    193.76 o
   2   8   2     4107.95     3982.36    136.28 o
   2   8   3      136.04      143.78     29.15 o
  -2  -8  -3      136.04       77.72     35.20 o
  -2  -8  -4      164.57      195.20     45.67 o
   2   8   4      164.57      205.39     33.75 o
  -2  -8  -5      395.55      404.79     64.78 o
   2   8   5      395.55      410.04     45.71 o
  -2  -8  -6     3040.10     3059.45    172.40 o
   2   8   6     3040.10     3072.44    128.08 o
  -2  -8  -7      144.51      181.26     49.32 o
   2   8   7      144.51      133.56     30.98 o
  -2  -8  -8     4308.36     4506.59    205.44 o
   2   8   8     4308.36     4469.58    159.14 o
  -2  -8  -8     4308.36     4491.19    213.02 o
  -2  -8  -9       71.79        6.29     29.13 o
  -2  -8  -9       71.79       44.81     31.77 o
  -2  -8 -10      560.44      529.15     75.93 o
   2   8  10      560.44      502.31     55.24 o
  -2  -8 -10      560.44      583.60     78.84 o
  -2  -8 -11     1959.27     2022.18    146.62 o
   2   8  11     1959.27     2089.76    116.33 o
  -2  -8 -11     1959.27     1925.82    140.63 o
   2   8  11     1959.27     2155.47    144.90 o
  -2  -8 -12     1026.03     1095.49    106.90 o
  -2  -8 -12     1026.03      986.28    104.98 o
   2   8  12     1026.03     1130.96     91.46 o
   2   8  12     1026.03     1179.88    108.57 o
   2   8  13       61.83       82.49     34.79 o
   2   8  13       61.83       75.63     33.14 o
  -2  -8 -13       61.83       56.34     27.80 o
  -2  -8 -13       61.83       47.66     41.02 o
  -2  -8 -14     1281.00     1221.06    125.52 o
   2   8  14     1281.00     1209.57     99.26 o
  -2  -8 -14     1281.00     1252.21    116.37 o
   2   8  14     1281.00     1258.90    114.32 o
   2   8  15      174.47      172.65     46.91 o
  -2  -8 -15      174.47      146.39     53.05 o
   2   8  15      174.47      184.59     42.42 o
  -2  -8 -15      174.47      187.03     55.31 o
   2   8  16      186.98      220.28     71.82 o
   2   8  16      186.98      154.51     39.25 o
  -2  -8 -16      186.98      125.44     50.99 o
  -2  -8 -16      186.98      213.47     58.68 o
  -2  -8 -17      940.51      954.77    112.32 o
  -2  -8 -17      940.51     1116.39    111.53 o
   2   8  17      940.51     1005.00     96.53 o
   2   8  17      940.51     1048.85    106.59 o
   2   8  18      613.62      628.35     82.96 o
   2   8  18      613.62      656.92     82.75 o
  -2  -8 -18      613.62      580.91     94.07 o
  -2  -8 -18      613.62      681.38     89.62 o
   2   8  18      613.62      667.31    100.12 o
  -2  -8 -19     1909.10     2264.94    174.97 o
   2   8  19     1909.10     1880.34    174.00 o
  -2  -8 -19     1909.10     1949.41    147.09 o
   2   8  19     1909.10     2110.27    152.58 o
   2   8  20       54.71      101.88     45.80 o
   2   8  20       54.71       94.57     43.44 o
  -2  -8 -20       54.71       -6.32     38.25 o
   2   8  21      303.36      311.69     61.76 o
   2   8  21      303.36      191.81     60.04 o
  -2  -8 -21      303.36      329.40     76.59 o
  -2  -8 -21      303.36      262.49     65.73 o
   2   8  22      100.14      172.04     45.42 o
  -2  -8 -22      100.14      116.38     54.23 o
   2   8  22      100.14      103.09     51.73 o
  -2  -8 -22      100.14       28.71     39.95 o
  -2  -8 -23      837.89      759.09    120.08 o
   2   8  23      837.89      949.55    127.45 o
   2   8  23      837.89      948.60    107.81 o
   2   8  24       14.19       33.12     26.48 o
   2   8  24       14.19       42.98     42.45 o
  -2  -8 -24       14.19       78.84     47.57 o
  -2  -8 -25     1263.42     1389.28    154.97 o
   2   8  25     1263.42     1110.06    143.24 o
   2   8  25     1263.42     1443.80    136.67 o
  -2  -8 -26       56.09       19.81     29.90 o
   2   8  26       56.09       31.71     41.00 o
   2   8  27       50.80       56.36     52.18 o
  -2  -8 -27       50.80      -20.69     41.55 o
   2   9 -20      116.05      191.21     76.26 o
  -2  -9  20      116.05      -44.12     61.70 o
  -2  -9  19     1124.73     1200.76    153.90 o
  -2  -9  18       17.07      -65.18     58.12 o
  -2  -9  17      259.81      279.41     78.13 o
  -2  -9  16      450.63      374.07     85.54 o
  -2  -9  15      354.78      268.34     77.47 o
  -2  -9  14      414.73      430.52     85.41 o
  -2  -9  14      414.73      409.00     74.30 o
  -2  -9  13     2039.83     1980.15    173.03 o
  -2  -9  13     2039.83     2226.04    170.46 o
  -2  -9  12       33.92       -5.17     44.33 o
  -2  -9  12       33.92       28.35     24.32 o
  -2  -9  11     1397.31     1377.26    138.24 o
  -2  -9  11     1397.31     1469.96    138.25 o
  -2  -9  10       38.03      -15.28     36.43 o
  -2  -9  10       38.03      -27.07     35.12 o
  -2  -9   9      146.21      146.46     49.43 o
  -2  -9   9      146.21      152.99     46.59 o
  -2  -9   8      263.01      275.48     69.17 o
  -2  -9   8      263.01       21.87     53.00 o
  -2  -9   7     1274.24     1160.91    120.23 o
  -2  -9   7     1274.24     1310.98    125.27 o
  -2  -9   6      497.96      421.51     74.85 o
  -2  -9   6      497.96      596.56     86.94 o
  -2  -9   5     1959.09     2165.18    157.37 o
  -2  -9   5     1959.09     2034.49    155.54 o
  -2  -9   4       89.30      133.68     49.39 o
  -2  -9   4       89.30      125.61     47.76 o
  -2  -9   3      345.16      429.89     74.62 o
  -2  -9   3      345.16      368.64     68.18 o
  -2  -9   2        0.97       39.55     32.63 o
  -2  -9   2        0.97       -4.89     29.21 o
  -2  -9   1     5287.63     5404.72    245.68 o
  -2  -9   1     5287.63     5575.53    241.45 o
  -2  -9   0      433.36      491.65     77.61 o
  -2  -9   0      433.36      553.86     80.40 o
  -2  -9  -1     1877.60     1797.43    135.41 o
  -2  -9  -1     1877.60     1985.88    149.90 o
  -2  -9  -2      170.83       29.23     28.51 o
  -2  -9  -2      170.83      149.58     45.70 o
  -2  -9  -3       79.27       94.32     38.94 o
  -2  -9  -3       79.27       32.58     33.30 o
  -2  -9  -4       22.42      -54.47     37.18 o
  -2  -9  -4       22.42       27.05     23.64 o
  -2  -9  -5      181.25      138.64     42.31 o
  -2  -9  -5      181.25      123.85     36.48 o
  -2  -9  -6       46.81       -0.28     27.76 o
  -2  -9  -6       46.81      152.79     47.03 o
  -2  -9  -7      576.43      746.91     94.22 o
  -2  -9  -7      576.43      673.68     94.02 o
  -2  -9  -8      377.24      332.57     62.70 o
  -2  -9  -8      377.24      326.85     61.80 o
  -2  -9  -9      798.57      748.48     91.08 o
  -2  -9  -9      798.57      757.96     96.21 o
  -2  -9 -10      147.44      125.80     45.47 o
  -2  -9 -10      147.44      184.97     51.79 o
  -2  -9 -11      793.14      800.46     90.30 o
  -2  -9 -11      793.14      876.26    101.88 o
  -2  -9 -12     1367.49     1424.06    130.52 o
  -2  -9 -12     1367.49     1449.03    127.31 o
  -2  -9 -13      728.05      851.45     99.13 o
   2   9  13      728.05      650.64     84.61 o
  -2  -9 -13      728.05      692.55     89.34 o
  -2  -9 -14       90.75      142.34     46.96 o
   2   9  14       90.75       54.78     24.29 o
  -2  -9 -14       90.75       99.69     47.60 o
   2   9  15      426.89      439.66     76.86 o
  -2  -9 -15      426.89      361.79     71.70 o
  -2  -9 -15      426.89      423.78     81.37 o
   2   9  16      189.73      214.25     52.54 o
  -2  -9 -16      189.73      166.09     54.12 o
  -2  -9 -16      189.73      227.19     59.40 o
   2   9  17        0.24       26.13     33.23 o
  -2  -9 -17        0.24       -6.43     28.91 o
  -2  -9 -17        0.24      -11.11     32.78 o
  -2  -9 -18     2577.65     2771.43    192.59 o
  -2  -9 -18     2577.65     2749.94    188.23 o
   2   9  18     2577.65     2669.16    180.99 o
   2   9  19        0.86       -5.00     35.17 o
  -2  -9 -19        0.86       17.03     38.58 o
  -2  -9 -19        0.86      -73.88     49.26 o
   2   9  20       26.89       39.67     32.36 o
  -2  -9 -20       26.89       15.66     40.84 o
   2   9  21      114.38      133.20     49.19 o
  -2  -9 -21      114.38      125.05     53.93 o
   2   9  21      114.38       71.10     38.16 o
   2   9  22      165.88      212.16     71.68 o
   2   9  22      165.88      224.28     57.04 o
  -2  -9 -22      165.88      183.27     70.44 o
  -2  -9 -22      165.88      112.37     40.81 o
   2   9  23        7.05       24.09     25.16 o
   2   9  23        7.05       31.06     35.71 o
  -2  -9 -23        7.05       29.99     33.72 o
   2   9  24      752.81      719.65     98.51 o
   2   9  24      752.81      890.66    124.13 o
  -2  -9 -24      752.81      622.44    109.76 o
   2   9  25       58.90      115.31     49.37 o
   2   9  25       58.90       61.86     50.42 o
  -2  -9 -25       58.90       98.61     51.14 o
   2   9  26      443.33      361.32     86.07 o
  -2  -9 -26      443.33      352.01     88.77 o
  -2 -10  19       11.38      -53.87     50.65 o
  -2 -10  18      913.53      736.95    118.66 o
  -2 -10  17        3.16      122.95     63.73 o
  -2 -10  16       31.02       37.78     41.60 o
  -2 -10  15       34.47        9.78     48.18 o
  -2 -10  14      724.22      609.04    103.87 o
  -2 -10  13       73.02      -21.31     36.51 o
  -2 -10  13       73.02      130.94     61.37 o
  -2 -10  12     1072.22      956.26    120.96 o
  -2 -10  12     1072.22      891.30    119.07 o
  -2 -10  11       37.39      -35.89     50.58 o
  -2 -10  11       37.39      -10.32     32.74 o
  -2 -10  10      397.49      329.63     77.09 o
  -2 -10  10      397.49      393.16     80.74 o
  -2 -10   9        2.59       -1.28     29.87 o
  -2 -10   9        2.59      -60.27     40.18 o
  -2 -10   8      621.80      689.77     96.93 o
  -2 -10   8      621.80      594.13     88.76 o
  -2 -10   7      224.25      233.63     63.01 o
  -2 -10   7      224.25      246.56     57.43 o
  -2 -10   6     1202.08     1186.71    122.99 o
  -2 -10   6     1202.08     1144.20    118.33 o
  -2 -10   5       54.53      -32.27     39.16 o
  -2 -10   5       54.53       47.75     32.95 o
  -2 -10   4     2748.19     2802.85    190.17 o
  -2 -10   4     2748.19     2657.76    177.85 o
  -2 -10   3      836.92      816.59     97.81 o
  -2 -10   3      836.92      837.75    106.52 o
  -2 -10   2      381.15      345.66     69.03 o
  -2 -10   2      381.15      408.95     77.14 o
  -2 -10   1     2797.45     2901.68    179.08 o
  -2 -10   1     2797.45     2922.80    197.10 o
  -2 -10   0      100.27       48.08     32.65 o
  -2 -10   0      100.27       59.33     31.28 o
  -2 -10  -1      111.01      102.78     40.75 o
  -2 -10  -1      111.01       65.92     40.86 o
  -2 -10  -2      421.90      416.02     67.97 o
  -2 -10  -2      421.90      457.36     83.69 o
  -2 -10  -3     1039.84      962.72    100.28 o
  -2 -10  -3     1039.84     1025.64    118.43 o
  -2 -10  -4      211.07      221.45     52.82 o
  -2 -10  -4      211.07      227.91     57.87 o
  -2 -10  -5     2103.68     2023.03    143.61 o
  -2 -10  -5     2103.68     1977.51    157.56 o
  -2 -10  -6     1027.78     1214.63    117.80 o
  -2 -10  -6     1027.78     1354.59    136.11 o
  -2 -10  -7       97.72      172.54     50.84 o
  -2 -10  -7       97.72      127.12     52.25 o
  -2 -10  -8      160.00      130.31     50.08 o
  -2 -10  -8      160.00       -1.34     41.27 o
  -2 -10  -9      959.36      880.19    100.34 o
  -2 -10  -9      959.36      984.88    112.32 o
  -2 -10 -10       89.66      127.79     43.57 o
  -2 -10 -10       89.66      106.45     39.70 o
  -2 -10 -11     4025.65     3964.40    211.63 o
  -2 -10 -11     4025.65     4118.16    232.11 o
  -2 -10 -12        1.29      -35.13     29.11 o
  -2 -10 -12        1.29       18.18     31.08 o
  -2 -10 -13      963.55      986.97    113.04 o
  -2 -10 -13      963.55     1027.99    116.58 o
  -2 -10 -14      723.54      597.22     92.50 o
  -2 -10 -14      723.54      705.12     99.44 o
  -2 -10 -15     1196.38     1296.09    126.51 o
  -2 -10 -15     1196.38     1144.07    127.80 o
   2  10  15     1196.38     1122.04    117.51 o
  -2 -10 -16        9.90      -33.02     44.11 o
  -2 -10 -16        9.90      -15.07     33.45 o
  -2 -10 -17     1772.92     1909.44    158.62 o
  -2 -10 -17     1772.92     2126.91    177.32 o
   2  10  17     1772.92     1844.01    155.24 o
   2  10  18       18.40       45.62     38.06 o
  -2 -10 -18       18.40      -41.86     37.66 o
  -2 -10 -18       18.40      106.75     56.23 o
   2  10  19       77.39       77.97     44.67 o
  -2 -10 -19       77.39       59.60     43.80 o
  -2 -10 -19       77.39      100.81     51.28 o
   2  10  20       88.75       25.86     37.09 o
  -2 -10 -20       88.75      138.69     59.69 o
   2  10  21       67.77       68.99     47.52 o
  -2 -10 -21       67.77      124.89     61.35 o
   2  10  22       27.74       -2.23     31.20 o
  -2 -10 -22       27.74       43.43     37.01 o
  -2 -10 -22       27.74       79.71     37.02 o
   2  10  23      570.93      701.13     99.90 o
  -2 -10 -23      570.93      533.13     96.45 o
   2  10  24        1.72       50.89     45.79 o
  -2 -10 -24        1.72      -55.68     37.12 o
   2  10  25     1444.76     1438.42    159.37 o
  -2 -10 -25     1444.76     1251.46    151.07 o
   2  10  25     1444.76     1479.27    143.52 o
  -2 -11  16       48.67      -16.47     51.13 o
  -2 -11  15      135.30       39.48     57.70 o
  -2 -11  14      165.53      268.45     75.48 o
  -2 -11  13     1080.27      934.01    139.54 o
  -2 -11  13     1080.27      846.22    124.31 o
  -2 -11  12        8.89      118.22     64.18 o
  -2 -11  12        8.89        4.09     50.13 o
  -2 -11  11      757.28      827.14    123.58 o
  -2 -11  11      757.28      932.55    123.65 o
  -2 -11  10       23.15      -69.45     46.30 o
  -2 -11  10       23.15       81.02     52.86 o
  -2 -11   9        0.34       -0.48     43.90 o
  -2 -11   9        0.34      -17.30     38.39 o
  -2 -11   8      357.70      445.95     85.78 o
  -2 -11   8      357.70      343.51     72.86 o
  -2 -11   7      386.75      298.73     71.88 o
  -2 -11   7      386.75      492.49     91.21 o
  -2 -11   6       40.87        7.70     35.40 o
  -2 -11   6       40.87       88.69     49.10 o
  -2 -11   5     1357.61     1319.70    130.76 o
  -2 -11   5     1357.61     1441.51    152.72 o
  -2 -11   4      160.15      152.79     55.69 o
  -2 -11   4      160.15      196.26     56.91 o
  -2 -11   3        1.29      -28.53     39.58 o
  -2 -11   3        1.29      -28.19     43.84 o
  -2 -11   2      614.71      592.29     97.44 o
  -2 -11   2      614.71      598.82     85.22 o
  -2 -11   1       11.43        2.56     26.53 o
  -2 -11   1       11.43       29.36     38.43 o
  -2 -11   0      318.16      309.94     75.49 o
  -2 -11   0      318.16      369.82     64.73 o
  -2 -11  -1      411.44      335.62     63.89 o
  -2 -11  -1      411.44      353.77     78.75 o
  -2 -11  -2     1221.11     1153.53    112.64 o
  -2 -11  -2     1221.11     1356.42    140.20 o
  -2 -11  -3      230.93      196.81     50.51 o
  -2 -11  -3      230.93      194.38     59.75 o
  -2 -11  -4     1222.15     1399.91    121.52 o
  -2 -11  -4     1222.15     1210.90    131.87 o
  -2 -11  -5       26.15       62.61     33.16 o
  -2 -11  -5       26.15       22.06     32.53 o
  -2 -11  -6     1238.19     1290.79    117.23 o
  -2 -11  -6     1238.19     1185.51    131.22 o
  -2 -11  -7      130.18      133.46     54.51 o
  -2 -11  -7      130.18      223.57     56.37 o
  -2 -11  -8       13.77       94.31     41.00 o
  -2 -11  -8       13.77      -48.14     40.85 o
  -2 -11  -9        1.10      -19.66     32.70 o
  -2 -11  -9        1.10      -17.66     32.63 o
  -2 -11 -10     1182.14     1282.60    118.39 o
  -2 -11 -10     1182.14     1174.97    134.13 o
  -2 -11 -11      128.88      101.23     43.91 o
  -2 -11 -11      128.88       41.69     44.86 o
  -2 -11 -12      368.50      409.30     78.25 o
  -2 -11 -12      368.50      348.90     68.19 o
  -2 -11 -13      522.38      550.49     95.32 o
  -2 -11 -13      522.38      620.91     94.39 o
  -2 -11 -14      213.43      352.40     71.72 o
  -2 -11 -14      213.43      164.52     66.79 o
  -2 -11 -15      123.94      204.24     62.90 o
  -2 -11 -15      123.94      191.80     61.64 o
  -2 -11 -16      763.08      827.61    105.06 o
  -2 -11 -16      763.08      849.32    122.34 o
   2  11  16      763.08      884.30    111.50 o
   2  11  17      103.88       89.33     39.07 o
  -2 -11 -17      103.88      180.53     57.87 o
  -2 -11 -17      103.88       47.37     39.80 o
   2  11  18      235.69      442.31     83.55 o
  -2 -11 -18      235.69      260.31     66.35 o
  -2 -11 -18      235.69      359.85     87.35 o
  -2 -11 -19      214.48      219.13     76.42 o
   2  11  19      214.48      269.75     71.10 o
  -2 -11 -19      214.48      364.89     83.77 o
   2  11  20       68.02       86.88     44.39 o
  -2 -11 -20       68.02      110.35     55.48 o
   2  11  21      101.74       80.78     35.02 o
  -2 -11 -21      101.74       47.58     40.23 o
   2  11  22      145.27      184.53     59.67 o
   2  11  23      202.43      267.71     69.57 o
  -2 -12  12      399.70      315.39     99.32 o
  -2 -12  11       66.69     -118.68     79.12 o
  -2 -12  10       99.19        6.50     41.81 o
  -2 -12   9      922.50     1173.04    160.65 o
  -2 -12   8       70.86        0.21     46.52 o
  -2 -12   7      707.02      755.27    125.42 o
  -2 -12   6      308.25      397.83     91.48 o
  -2 -12   5      209.70      138.48     63.58 o
  -2 -12   4        3.57       23.56     36.24 o
  -2 -12   3     1914.37     2082.98    195.33 o
  -2 -12   2       22.86       61.74     36.07 o
  -2 -12   1     1142.47     1183.21    146.56 o
  -2 -12   0       13.04       -0.44     41.85 o
  -2 -12  -1        6.42      -15.47     32.35 o
  -2 -12  -2      214.62      303.54     82.06 o
  -2 -12  -3     1704.57     1895.11    183.70 o
  -2 -12  -4       31.39      -59.00     50.57 o
  -2 -12  -5      856.53      908.49    128.45 o
  -2 -12  -6       95.95       80.80     46.80 o
  -2 -12  -7      435.72      410.77     86.97 o
  -2 -12  -8      128.52      160.23     61.02 o
  -2 -12  -9      523.36      547.35    104.38 o
  -2 -12 -10      196.93      185.93     61.85 o
  -2 -12 -11     1133.84     1418.20    163.74 o
  -2 -12 -12       49.11       68.56     48.64 o
  -2 -12 -13      715.16      995.77    146.62 o
  -2 -12 -14      870.73      844.63    132.72 o
  -2 -12 -15      137.26      126.38     66.16 o
  -2 -12 -16      133.87      168.10     78.26 o
   2  12  17      667.53      668.61     96.12 o
  -2 -12 -17      667.53      675.28    127.37 o
   2  12  18        3.88       42.38     35.86 o
  -2 -12 -18        3.88      151.11     91.80 o
   2  12  19      146.30      231.73     62.77 o
  -2 -12 -19      146.30      150.23     84.49 o
   2  12  20      585.47      815.38    115.26 o
   2  12  21       26.11      107.07     56.57 o
  -2 -13  10      544.52      315.75    101.11 o
  -2 -13   9        0.09      -55.80     69.71 o
  -2 -13   8      725.41      742.06    147.19 o
  -2 -13   7       99.36      131.84     68.14 o
  -2 -13   6       13.49       15.41     49.28 o
  -2 -13   5       65.09      -29.29     47.43 o
  -2 -13   4      669.60      620.38    126.89 o
  -2 -13   3       49.17      103.60     69.42 o
  -2 -13   2      571.37      793.05    137.97 o
  -2 -13   1        0.54      -53.37     65.06 o
  -2 -13   0      196.20      139.30     49.63 o
  -2 -13  -1      366.86      312.65     74.28 o
  -2 -13  -2        3.79      117.89     69.87 o
  -2 -13  -3       64.52       49.24     40.59 o
  -2 -13  -4     1182.64     1211.59    158.51 o
  -2 -13  -5       57.04       26.59     40.05 o
  -2 -13  -6      352.62      308.66     78.14 o
  -2 -13  -7      386.97      385.62     98.91 o
  -2 -13  -8      270.59      189.80     70.77 o
  -2 -13  -9      763.47      744.85    129.33 o
  -2 -13 -10      153.62      104.44     47.84 o
  -2 -13 -11       65.80       14.75     41.29 o
  -2 -13 -12       97.84       92.40     57.50 o
  -2 -13 -13      660.51      584.15    132.86 o
  -2 -13 -14      289.45      268.73     93.48 o
  -2 -13 -15      346.51      313.29    106.78 o
  -2 -13 -16        1.65      -51.00     60.35 o
  -2 -13 -17       93.21      133.94     79.38 o
  -2 -14   5       31.29      143.36     89.07 o
  -2 -14   4       82.59      -11.67     67.06 o
  -2 -14   3      549.03      508.52    142.12 o
  -2 -14   2       13.78       90.50     65.88 o
  -2 -14   1      585.06      577.91    128.61 o
  -2 -14   0      307.05      313.82    106.04 o
  -2 -14  -1       35.09       81.08     76.61 o
  -2 -14  -2      126.41      155.34     82.61 o
  -2 -14  -3       54.91        5.62     46.65 o
  -2 -14  -4       13.33      133.01     81.31 o
  -2 -14  -5      136.71       69.16     54.79 o
  -2 -14  -6       27.22       80.47     59.26 o
  -2 -14  -7        1.81      104.71     70.66 o
  -2 -14  -8      511.51      338.64    106.65 o
  -2 -14  -9        1.06      232.02     97.06 o
  -2 -14 -10      126.77      125.41     66.00 o
  -2 -14 -11       52.39      154.18     89.25 o
  -2 -14 -12      168.79      158.73     77.78 o
  -2 -14 -13        0.74       59.78     74.38 o
  -3  11  12      152.83       55.78     52.08 o
  -3  11  11       98.48      109.39     51.03 o
  -3  11  10      271.44      205.13     63.94 o
   3 -11 -10      271.44      222.68     71.90 o
  -3  11   9      263.02      445.53    100.72 o
   3 -11  -9      263.02      211.69     66.54 o
  -3  11   8       48.92       27.09     42.65 o
   3 -11  -8       48.92       12.09     39.80 o
  -3  11   7      147.69      174.34     71.30 o
   3 -11  -7      147.69       51.13     50.74 o
  -3  11   6        9.13       -3.98     45.07 o
   3 -11  -6        9.13      -22.43     34.86 o
  -3  11   5      229.22      291.10     76.29 o
   3 -11  -5      229.22      226.67     70.86 o
  -3  11   4       70.33       -2.84     43.60 o
   3 -11  -4       70.33       20.82     34.74 o
  -3  11   3      432.84      419.72     89.21 o
   3 -11  -3      432.84      403.02     88.49 o
  -3  11   2        1.74       -3.23     37.70 o
   3 -11  -2        1.74       48.27     52.95 o
  -3  11   1      667.18      767.25    118.77 o
   3 -11  -1      667.18      529.68    101.94 o
  -3  11   0      134.93      120.10     56.02 o
   3 -11   0      134.93      180.18     72.65 o
  -3  11  -1      295.92      259.88     77.89 o
   3 -11   1      295.92      260.66     75.99 o
  -3  11  -2      215.90      279.01     74.24 o
   3 -11   2      215.90       95.76     46.59 o
  -3  11  -3     1068.82     1012.00    135.53 o
   3 -11   3     1068.82      961.32    137.60 o
  -3  11  -4       19.22       38.98     37.80 o
  -3  11  -5      244.13      209.82     65.37 o
  -3  11  -6      151.28      165.77     64.69 o
  -3  10  15      100.34       43.61     49.64 o
  -3  10  14      474.11      378.39     90.85 o
  -3  10  13       24.22       33.00     54.54 o
  -3  10  12      291.02      312.01     78.99 o
  -3  10  11      209.89      200.20     77.51 o
   3 -10 -11      209.89      277.81     74.62 o
  -3  10  10     2169.56     2172.25    191.54 o
   3 -10 -10     2169.56     1938.37    177.02 o
  -3  10   9       23.37       22.86     37.36 o
   3 -10  -9       23.37        9.26     34.18 o
  -3  10   8      590.65      606.58    105.71 o
   3 -10  -8      590.65      493.30     93.43 o
  -3  10   7       37.28       45.11     39.42 o
   3 -10  -7       37.28       58.38     39.84 o
  -3  10   6      205.10      232.57     71.57 o
   3 -10  -6      205.10      240.85     64.84 o
  -3  10   5       63.27      158.25     61.95 o
   3 -10  -5       63.27       46.18     39.96 o
  -3  10   4      365.17      370.54     88.64 o
   3 -10  -4      365.17      418.24     90.48 o
  -3  10   3      113.83      169.25     64.35 o
   3 -10  -3      113.83      102.40     54.46 o
  -3  10   2      311.03      323.55     78.04 o
   3 -10  -2      311.03      300.07     83.78 o
  -3  10   1       85.30       78.06     52.77 o
   3 -10  -1       85.30       85.66     45.52 o
   3 -10   0       26.30       13.72     48.39 o
  -3  10   0       26.30       46.73     34.97 o
  -3  10  -1       87.04      115.17     55.49 o
   3 -10   1       87.04      244.53     70.26 o
  -3  10  -2      903.87      749.09    109.00 o
   3 -10   2      903.87      948.87    127.07 o
  -3  10  -3        6.77       -7.27     31.14 o
   3 -10   3        6.77       45.77     36.79 o
  -3  10  -4      416.34      525.81     94.22 o
   3 -10   4      416.34      501.97     93.02 o
  -3  10  -5       14.60       58.73     56.13 o
   3 -10   5       14.60      -56.04     48.42 o
  -3  10  -6       46.54       17.89     32.62 o
   3 -10   6       46.54       36.58     50.04 o
  -3  10  -7      675.59      601.46    106.92 o
   3 -10   7      675.59      630.13    108.03 o
  -3  10  -8      186.46      169.55     63.93 o
   3 -10   8      186.46      100.02     48.25 o
  -3  10  -9      165.09      166.65     63.58 o
  -3  10 -10       88.68       81.02     50.71 o
  -3   9  18       75.14       67.40     49.31 o
  -3   9  17     1008.09     1079.78    143.09 o
  -3   9  16       74.72       96.92     61.29 o
  -3   9  15      629.88      615.95    111.58 o
  -3   9  14      108.68      180.47     62.72 o
  -3   9  13        0.27      -51.11     41.28 o
  -3   9  12        1.39      -49.86     53.99 o
  -3   9  11     1364.25     1554.21    158.78 o
   3  -9 -11     1364.25     1238.39    136.50 o
  -3   9  10       17.58       88.03     60.77 o
   3  -9 -10       17.58       43.04     36.14 o
  -3   9   9      759.83      631.31    104.31 o
   3  -9  -9      759.83      741.34    100.33 o
  -3   9   8      231.10      174.42     58.41 o
   3  -9  -8      231.10      203.37     59.47 o
  -3   9   7       39.89       89.03     41.33 o
   3  -9  -7       39.89       12.00     32.38 o
  -3   9   6      126.86      111.77     43.36 o
   3  -9  -6      126.86      174.64     65.04 o
  -3   9   5      127.52      117.39     40.76 o
   3  -9  -5      127.52      207.18     62.71 o
  -3   9   4      287.94      218.48     68.90 o
   3  -9  -4      287.94      269.93     68.13 o
  -3   9   3     2082.67     2374.83    185.64 o
   3  -9  -3     2082.67     2040.33    173.81 o
  -3   9   2       56.22       27.65     41.92 o
   3  -9  -2       56.22       67.28     34.87 o
  -3   9   1       50.61       51.75     37.84 o
   3  -9  -1       50.61       76.65     33.26 o
  -3   9   0     1611.98     1526.16    151.46 o
   3  -9   0     1611.98     1444.68    148.06 o
  -3   9  -1        3.66       22.17     36.62 o
   3  -9   1        3.66      -44.52     29.68 o
  -3   9  -2      804.61      793.25    111.30 o
   3  -9   2      804.61      665.35    103.14 o
  -3   9  -3      377.12      391.52     83.27 o
   3  -9   3      377.12      254.98     66.55 o
  -3   9  -4      113.68      179.83     62.38 o
   3  -9   4      113.68       85.77     37.24 o
  -3   9  -5      197.29      140.92     51.71 o
   3  -9   5      197.29      143.49     57.61 o
  -3   9  -6      735.54      607.79     97.49 o
   3  -9   6      735.54      718.77    114.53 o
  -3   9  -7       29.56       24.14     45.53 o
   3  -9   7       29.56       15.85     37.63 o
  -3   9  -8      566.93      461.81     88.13 o
   3  -9   8      566.93      472.46    100.08 o
  -3   9  -9      148.72       86.26     42.38 o
   3  -9   9      148.72      138.64     58.48 o
  -3   9 -10      123.10        9.36     31.84 o
   3  -9  10      123.10      144.77     69.76 o
  -3   9 -11       16.64       30.14     36.07 o
   3  -9  11       16.64       14.60     37.66 o
  -3   9 -12      123.95      125.82     61.41 o
   3  -9  12      123.95      329.65     79.97 o
  -3   9 -13       38.33       15.70     38.47 o
  -3   8  19        0.54      -39.02     45.86 o
  -3   8  18      258.88      240.78     69.97 o
  -3   8  17      159.49      216.17     69.52 o
  -3   8  16      575.17      682.91    106.07 o
  -3   8  15      181.72      255.89     76.15 o
  -3   8  14        9.52       43.16     50.75 o
  -3   8  13      336.81      353.08     83.87 o
  -3   8  12        8.33       -8.46     44.41 o
  -3   8  11      263.40      134.81     56.54 o
   3  -8 -11      263.40      191.35     58.13 o
  -3   8  10      848.40     1000.96    126.68 o
   3  -8 -10      848.40      927.38    110.41 o
  -3   8   9      118.62      140.84     49.75 o
   3  -8  -9      118.62      103.39     42.70 o
  -3   8   8       97.37       92.98     43.58 o
   3  -8  -8       97.37       43.63     32.47 o
  -3   8   7      252.18      238.39     61.65 o
   3  -8  -7      252.18      251.87     54.49 o
  -3   8   6       10.74        8.89     35.43 o
   3  -8  -6       10.74       -1.35     28.79 o
  -3   8   5      335.75      483.48     88.35 o
   3  -8  -5      335.75      383.20     72.51 o
  -3   8   4      825.30      865.82    118.71 o
   3  -8  -4      825.30      751.85    103.33 o
  -3   8   3       67.52       61.09     39.76 o
   3  -8  -3       67.52       45.18     28.54 o
  -3   8   2      351.70      258.59     60.44 o
   3  -8  -2      351.70      301.32     72.18 o
  -3   8   1      556.24      487.52     82.64 o
   3  -8  -1      556.24      543.05     87.66 o
  -3   8   0       28.31       -1.35     27.94 o
   3  -8   0       28.31       35.77     34.32 o
  -3   8  -1     1358.74     1406.99    137.69 o
   3  -8   1     1358.74     1266.75    134.36 o
   3  -8   2       15.60      -18.68     36.24 o
  -3   8  -2       15.60      -44.35     40.88 o
   3  -8   3      116.17      144.23     59.99 o
  -3   8  -3      116.17       68.22     40.17 o
   3  -8   4      207.30      289.89     73.79 o
  -3   8  -4      207.30      280.44     62.99 o
   3  -8   5      764.88      655.63    105.17 o
  -3   8  -5      764.88      819.61    109.75 o
   3  -8   6        4.14       29.30     28.99 o
  -3   8  -6        4.14      -69.39     46.26 o
   3  -8   7      859.43      791.25    111.77 o
  -3   8  -7      859.43      833.32    108.13 o
   3  -8   8       75.27       38.80     32.50 o
  -3   8  -8       75.27       24.93     32.16 o
   3  -8   9      263.75      309.06     76.01 o
  -3   8  -9      263.75      187.48     52.54 o
   3  -8  10       60.84      206.45     69.84 o
  -3   8 -10       60.84       45.16     43.80 o
   3  -8  11      240.81      236.21     69.10 o
  -3   8 -11      240.81      187.03     60.26 o
   3  -8  12        1.68      -69.62     46.41 o
  -3   8 -12        1.68       12.94     34.38 o
   3  -8  13      753.92      667.79    111.57 o
  -3   8 -13      753.92      751.22    111.00 o
   3  -8  14       36.07       26.72     35.69 o
  -3   8 -14       36.07      -44.92     44.24 o
   3  -8  15      681.14      662.92    108.95 o
  -3   8 -15      681.14      557.68    110.08 o
  -3   8 -16      175.97       95.72     50.23 o
  -3   7  21      213.03      131.31     60.15 o
  -3   7  20      350.47      295.13     78.65 o
  -3   7  19      259.01      247.35     76.83 o
  -3   7  18      384.41      420.18     88.34 o
  -3   7  17     1843.55     1850.59    173.61 o
  -3   7  17     1843.55     1964.22    155.75 o
  -3   7  16       51.98       58.57     51.82 o
  -3   7  15      171.81      147.21     43.84 o
  -3   7  14     1085.24     1121.92    126.00 o
  -3   7  13      266.37      237.74     67.89 o
  -3   7  12     1952.44     2112.42    173.65 o
  -3   7  11      447.89      337.73     81.92 o
   3  -7 -11      447.89      408.50     71.44 o
  -3   7  10       60.32       80.66     49.81 o
   3  -7 -10       60.32       88.56     35.96 o
  -3   7   9      307.26      394.26     79.11 o
   3  -7  -9      307.26      209.49     55.95 o
  -3   7   8      780.30      882.08    106.41 o
   3  -7  -8      780.30      824.65     96.82 o
  -3   7   7      241.62      262.52     60.79 o
   3  -7  -7      241.62      281.65     56.50 o
  -3   7   6     1143.79     1231.62    128.65 o
   3  -7  -6     1143.79     1080.24    115.97 o
  -3   7   5      370.64      268.35     58.57 o
   3  -7  -5      370.64      381.96     74.96 o
  -3   7   4      482.17      539.50     80.80 o
   3  -7  -4      482.17      452.66     74.66 o
   3  -7  -3       40.31       53.66     33.94 o
  -3   7   3       40.31       -6.41     27.90 o
   3  -7  -2     1010.06      946.71    111.31 o
  -3   7   2     1010.06     1013.05    110.63 o
   3  -7  -1       12.98      -13.99     33.44 o
  -3   7   1       12.98      -10.76     30.90 o
  -3   7   0     1538.36     1750.50    146.62 o
   3  -7   0     1538.36     1653.51    145.34 o
   3  -7   1        0.86       -5.78     29.03 o
  -3   7  -1        0.86       -1.35     31.51 o
   3  -7   2      482.91      574.51     90.69 o
  -3   7  -2      482.91      433.16     74.36 o
   3  -7   3      239.70      276.45     71.51 o
  -3   7  -3      239.70       87.27     53.13 o
   3  -7   4      165.71      157.36     56.05 o
  -3   7  -4      165.71      113.72     40.46 o
   3  -7   5       59.47       55.14     43.26 o
  -3   7  -5       59.47       47.27     30.88 o
   3  -7   6      548.60      549.35     93.63 o
  -3   7  -6      548.60      529.65     83.43 o
   3  -7   7       64.55       28.22     38.33 o
  -3   7  -7       64.55        5.99     26.21 o
  -3   7  -8     1130.28     1071.12    118.63 o
   3  -7   8     1130.28     1079.73    121.98 o
   3  -7   9      142.78      217.62     68.41 o
  -3   7  -9      142.78      138.64     47.28 o
   3  -7  10      134.86       67.41     50.33 o
  -3   7 -10      134.86       33.66     37.99 o
   3  -7  11      188.94      194.18     62.63 o
  -3   7 -11      188.94      180.56     52.62 o
   3  -7  12      226.18      346.14     78.62 o
  -3   7 -12      226.18      290.06     76.91 o
  -3   7 -13      241.11      166.95     54.57 o
   3  -7  13      241.11      163.27     48.47 o
   3  -7  14      187.83      178.44     65.80 o
  -3   7 -14      187.83      196.87     76.79 o
  -3   7 -14      187.83      293.89     70.23 o
   3  -7  15       36.46       79.33     39.30 o
  -3   7 -15       36.46       43.24     32.53 o
   3  -7  16        9.10       27.01     43.64 o
  -3   7 -16        9.10      -21.49     32.19 o
   3  -7  17      855.74      813.67    121.12 o
  -3   7 -17      855.74      745.07    118.94 o
  -3   6  22      309.21      250.61     65.73 o
  -3   6  21      241.79      256.00     70.98 o
  -3   6  20       24.65       -2.30     33.75 o
  -3   6  19     1396.90     1413.89    154.27 o
  -3   6  18      176.21      188.51     75.48 o
  -3   6  17      450.79      530.34     92.37 o
  -3   6  17      450.79      399.34     68.93 o
  -3   6  16       35.73        5.76     30.84 o
  -3   6  16       35.73       56.96     33.42 o
  -3   6  15      175.88      218.98     60.45 o
  -3   6  15      175.88      181.84     51.64 o
  -3   6  14     1063.63     1028.94    119.16 o
  -3   6  14     1063.63     1205.81    121.30 o
  -3   6  13     1257.51     1234.28    127.05 o
  -3   6  12        2.44       19.56     34.28 o
  -3   6  11      763.51      725.51    100.77 o
  -3   6  10      581.23      883.99    107.34 o
   3  -6 -10      581.23      732.42     94.92 o
  -3   6   9      216.73      174.40     45.37 o
   3  -6  -9      216.73      192.58     51.83 o
   3  -6  -8        9.53      -51.15     34.10 o
  -3   6   8        9.53       11.79     27.78 o
  -3   6   7     1507.80     1468.31    129.89 o
   3  -6  -7     1507.80     1495.75    123.74 o
   3  -6  -6        0.14      -35.65     32.21 o
  -3   6   6        0.14       -6.23     29.38 o
  -3   6   5     2263.01     2372.79    161.80 o
   3  -6  -5     2263.01     2357.37    157.97 o
   3  -6  -4      126.63       91.11     35.19 o
  -3   6   4      126.63       89.05     46.31 o
   3  -6  -3      195.66      308.11     55.01 o
  -3   6   3      195.66      293.55     63.69 o
  -3   6   2      907.78      908.70     99.27 o
   3  -6  -2      907.78      903.88    100.34 o
  -3   6   1     1012.96     1072.67    108.78 o
   3  -6  -1     1012.96     1269.15    119.43 o
   3  -6   0        1.39      -31.61     33.24 o
  -3   6   0        1.39      -29.98     30.78 o
  -3   6  -1     1429.05     1482.53    125.01 o
   3  -6   1     1429.05     1371.20    129.80 o
   3  -6   2      454.66      429.39     77.72 o
  -3   6  -2      454.66      349.22     63.59 o
   3  -6   3       40.19       63.42     28.60 o
  -3   6  -3       40.19       66.59     38.39 o
   3  -6   4      744.51      652.16     91.97 o
  -3   6  -4      744.51      742.97     90.96 o
   3  -6   5      242.38      186.59     54.19 o
  -3   6  -5      242.38      231.02     54.72 o
   3  -6   6       78.61       50.70     34.96 o
  -3   6  -6       78.61       73.10     33.40 o
   3  -6   7      703.81      609.46     88.62 o
  -3   6  -7      703.81      763.55     96.14 o
   3  -6   8      186.32      173.24     54.97 o
  -3   6  -8      186.32      155.39     45.15 o
   3  -6   9      490.90      350.89     76.64 o
  -3   6  -9      490.90      543.01     83.47 o
  -3   6 -10     1357.94     1371.77    132.10 o
   3  -6  10     1357.94     1338.18    143.95 o
   3  -6  11      296.26      350.84     79.21 o
  -3   6 -11      296.26      267.52     62.05 o
  -3   6 -11      296.26      412.50     73.19 o
   3  -6  12      527.79      511.01     90.15 o
  -3   6 -12      527.79      478.49     79.87 o
  -3   6 -12      527.79      755.20     96.70 o
   3  -6  13      217.39      145.88     60.22 o
  -3   6 -13      217.39      231.83     55.29 o
  -3   6 -13      217.39      224.04     51.82 o
   3  -6  14        9.24       14.48     33.14 o
  -3   6 -14        9.24       81.65     43.67 o
  -3   6 -14        9.24       19.77     31.74 o
  -3   6 -15       78.45       64.46     35.19 o
   3  -6  15       78.45      147.13     61.98 o
  -3   6 -15       78.45      -22.23     29.03 o
   3  -6  16      871.38      816.91    115.26 o
  -3   6 -16      871.38      650.82    112.24 o
   3  -6  17       77.88      126.28     55.16 o
   3  -6  18      548.77      480.75     95.26 o
   3  -6  19        1.18      -25.00     47.52 o
  -3   5  23      396.13      382.05     78.23 o
  -3   5  22      190.18      263.19     72.81 o
  -3   5  21      273.80      135.25     53.60 o
  -3   5  20      954.93     1150.64    135.73 o
  -3   5  19       91.69      148.36     53.32 o
  -3   5  18      718.72      889.49    111.36 o
  -3   5  17      435.32      460.95     72.74 o
  -3   5  17      435.32      553.79     91.66 o
  -3   5  16      357.59      269.70     60.63 o
  -3   5  16      357.59      334.26     66.26 o
  -3   5  15      158.46      164.87     45.11 o
  -3   5  15      158.46      175.86     48.50 o
  -3   5  14      842.47      913.19    105.17 o
  -3   5  14      842.47      846.44     95.37 o
  -3   5  13       37.32       -8.40     27.46 o
  -3   5  13       37.32       58.04     30.67 o
  -3   5  12     1921.00     2127.74    157.87 o
  -3   5  12     1921.00     2114.17    152.00 o
  -3   5  11        7.29      -26.98     26.88 o
  -3   5  11        7.29      -11.82     28.09 o
  -3   5  10      139.14      195.55     48.04 o
  -3   5  10      139.14      106.37     43.37 o
   3  -5 -10      139.14      170.85     38.87 o
   3  -5  -9      176.72      221.69     57.23 o
  -3   5   9      176.72      216.43     57.17 o
  -3   5   9      176.72      329.50     64.90 o
  -3   5   8     1755.11     1842.88    140.19 o
   3  -5  -8     1755.11     1785.48    125.85 o
   3  -5  -7       19.40       48.90     24.27 o
  -3   5   7       19.40       83.17     48.18 o
  -3   5   6     2349.43     2449.08    157.51 o
  -3   5   6     2349.43     2471.88    141.93 o
   3  -5  -6     2349.43     2300.05    151.02 o
   3  -5  -5      139.66      204.29     46.14 o
  -3   5   5      139.66       48.47     27.09 o
  -3   5   5      139.66      177.82     43.69 o
  -3   5   4      432.80      185.88     64.16 o
  -3   5   4      432.80      199.33     60.39 o
   3  -5  -3      190.56      265.22     53.00 o
  -3   5   3      190.56      198.99     49.51 o
  -3   5   3      190.56      205.57     39.18 o
   3  -5  -2      153.09      316.90     59.72 o
  -3   5   2      153.09      153.87     43.69 o
  -3   5   2      153.09      182.83     58.15 o
  -3   5   1     1171.86     1238.39     96.00 o
  -3   5   1     1171.86     1134.10    104.18 o
   3  -5  -1     1171.86     1253.05    111.11 o
  -3   5   0     1248.57     1200.59     96.02 o
  -3   5   0     1248.57     1359.70    112.45 o
   3  -5   0     1248.57     1184.13    111.00 o
   3  -5   1      520.83      623.81     85.13 o
  -3   5  -1      520.83      543.61     64.45 o
  -3   5  -1      520.83      601.65     75.98 o
   3  -5   2      218.03      200.07     62.48 o
  -3   5  -2      218.03      252.70     49.57 o
  -3   5  -2      218.03      199.57     44.66 o
  -3   5  -3     1759.26     1812.09    119.73 o
  -3   5  -3     1759.26     1669.18    126.67 o
   3  -5   3     1759.26     1923.73    144.70 o
  -3   5  -4      184.23      208.24     46.32 o
   3  -5   4      184.23      149.29     48.03 o
  -3   5  -4      184.23      223.49     52.00 o
  -3   5  -5     1938.45     2068.92    131.91 o
  -3   5  -5     1938.45     1870.86    140.64 o
   3  -5   5     1938.45     2211.19    160.20 o
   3  -5   6      200.99      191.62     55.25 o
  -3   5  -6      200.99      175.45     44.54 o
  -3   5  -6      200.99      191.47     45.78 o
   3  -5   7      629.41      453.52     77.27 o
  -3   5  -7      629.41      657.46     84.52 o
  -3   5  -7      629.41      551.83     71.53 o
  -3   5  -7      629.41      666.91     85.10 o
   3  -5   8       27.66       54.07     47.68 o
  -3   5  -8       27.66       26.94     26.15 o
  -3   5  -8       27.66       35.51     34.59 o
  -3   5  -8       27.66       23.46     21.90 o
  -3   5  -9     1336.06     1300.41    113.33 o
  -3   5  -9     1336.06     1343.26    117.79 o
  -3   5  -9     1336.06     1517.63    124.73 o
   3  -5   9     1336.06     1243.20    125.92 o
   3  -5   9     1336.06     1409.00    130.31 o
  -3   5  -9     1336.06     1533.44    131.78 o
   3  -5  10      162.40      108.03     41.21 o
  -3   5 -10      162.40       45.94     36.36 o
  -3   5 -10      162.40      -27.67     41.51 o
   3  -5  10      162.40      -44.81     29.87 o
  -3   5 -10      162.40       10.41     30.90 o
  -3   5 -10      162.40      115.63     54.41 o
  -3   5 -11      844.33      974.47    101.20 o
  -3   5 -11      844.33      833.63    102.00 o
  -3   5 -11      844.33      850.36     94.35 o
   3  -5  11      844.33      820.78    105.74 o
   3  -5  11      844.33      900.42    108.65 o
  -3   5 -11      844.33     1046.77    110.80 o
   3  -5  12       32.23       75.57     42.73 o
  -3   5 -12       32.23       59.05     30.67 o
  -3   5 -12       32.23        3.34     27.89 o
   3  -5  12       32.23       68.13     48.83 o
  -3   5 -12       32.23       28.74     21.61 o
  -3   5 -12       32.23       24.40     36.65 o
  -3   5 -13       75.86      144.15     42.81 o
  -3   5 -13       75.86      120.97     39.53 o
   3  -5  13       75.86       67.16     34.63 o
   3  -5  13       75.86        6.21     26.32 o
  -3   5 -13       75.86      117.05     43.08 o
  -3   5 -14       53.36       44.84     32.31 o
   3  -5  14       53.36       50.84     33.36 o
  -3   5 -14       53.36       51.17     39.80 o
   3  -5  14       53.36      -27.52     48.32 o
  -3   5 -14       53.36       56.71     34.81 o
  -3   5 -15      375.82      486.79     76.65 o
   3  -5  15      375.82      441.60     81.03 o
  -3   5 -15      375.82      379.85     75.75 o
   3  -5  15      375.82      321.20     82.56 o
  -3   5 -15      375.82      428.33     79.10 o
   3  -5  16       36.42       28.42     30.21 o
   3  -5  16       36.42       46.58     41.03 o
  -3   5 -16       36.42       24.89     27.83 o
   3  -5  17     1200.27      976.80    120.66 o
  -3   5 -17     1200.27     1149.53    128.52 o
   3  -5  17     1200.27     1091.94    142.98 o
   3  -5  18      155.10      207.51     62.57 o
   3  -5  18      155.10      139.97     67.59 o
  -3   5 -18      155.10      135.37     45.10 o
   3  -5  19      113.69       94.02     58.17 o
   3  -5  19      113.69      100.17     50.75 o
  -3   5 -19      113.69      185.75     62.30 o
   3  -5  20      308.32      277.86     72.58 o
   3  -5  20      308.32      336.97     89.93 o
  -3   5 -20      308.32      202.85     67.93 o
   3  -5  21       75.07       84.61     41.75 o
   3  -5  21       75.07        8.73     46.11 o
  -3   5 -21       75.07       20.17     33.11 o
  -3   4  23       62.43        1.54     46.55 o
  -3   4  23       62.43        1.22     37.00 o
  -3   4  22        4.17      -54.53     38.84 o
  -3   4  22        4.17       15.11     50.97 o
  -3   4  21      908.07      919.60    117.04 o
  -3   4  21      908.07      875.28    123.99 o
  -3   4  20        7.58      -24.97     41.34 o
  -3   4  20        7.58       24.92     31.98 o
  -3   4  19      981.08     1213.22    132.28 o
  -3   4  19      981.08     1045.24    124.65 o
  -3   4  18      354.60      371.50     87.13 o
  -3   4  18      354.60      371.48     89.67 o
  -3   4  17       52.23       34.76     30.20 o
  -3   4  17       52.23        4.97     29.90 o
  -3   4  17       52.23       57.12     33.90 o
  -3   4  16      137.22      165.11     47.62 o
  -3   4  16      137.22       73.66     37.74 o
  -3   4  16      137.22       94.56     36.47 o
  -3   4  15      268.55      244.92     57.55 o
  -3   4  15      268.55      298.99     68.83 o
  -3   4  15      268.55      282.14     61.99 o
  -3   4  14      500.88      500.89     75.11 o
  -3   4  14      500.88      505.92     85.31 o
  -3   4  14      500.88      537.72     83.38 o
  -3   4  13     1415.45     1533.62    129.94 o
  -3   4  13     1415.45     1416.66    129.03 o
  -3   4  13     1415.45     1515.26    126.61 o
  -3   4  12      351.77      362.98     62.96 o
  -3   4  12      351.77      399.59     66.28 o
  -3   4  12      351.77      374.04     64.99 o
  -3   4  11      920.01      722.11     91.15 o
  -3   4  11      920.01      912.27    101.88 o
  -3   4  11      920.01      959.12    100.41 o
  -3   4  10     1276.72     1586.36    127.84 o
  -3   4  10     1276.72     1768.36    133.54 o
   3  -4 -10     1276.72     1465.18    112.09 o
  -3   4  10     1276.72     1262.89    118.84 o
   3  -4  -9      167.12      186.56     43.68 o
  -3   4   9      167.12      107.36     40.85 o
  -3   4   9      167.12      151.02     44.78 o
  -3   4   9      167.12      189.31     46.48 o
   3  -4  -8      499.14      556.28     69.29 o
  -3   4   8      499.14      569.80     71.07 o
  -3   4   8      499.14      441.69     65.81 o
  -3   4   8      499.14      568.71     85.39 o
   3  -4  -7      478.47      445.66     62.12 o
  -3   4   7      478.47      512.97     69.10 o
  -3   4   7      478.47      413.97     62.11 o
  -3   4   7      478.47      527.23     77.68 o
   3  -4  -6        0.22       20.14     21.96 o
  -3   4   6        0.22      -15.71     27.75 o
  -3   4   6        0.22       22.61     29.52 o
  -3   4   6        0.22       18.05     24.59 o
   3  -4  -5      178.06      208.55     45.96 o
  -3   4   5      178.06      136.05     38.75 o
  -3   4   5      178.06      145.04     33.47 o
  -3   4   5      178.06      252.74     54.91 o
  -3   4   4     1112.40     1110.82    100.48 o
  -3   4   4     1112.40     1095.06     95.82 o
   3  -4  -4     1112.40     1081.80     97.06 o
  -3   4   4     1112.40     1052.34    103.40 o
   3  -4  -3      243.27      398.04     65.13 o
  -3   4   3      243.27      290.76     56.14 o
  -3   4   3      243.27      394.42     61.21 o
  -3   4   3      243.27      326.81     66.30 o
  -3   4   2     2555.33     2536.53    139.42 o
  -3   4   2     2555.33     2573.71    147.65 o
   3  -4  -2     2555.33     2575.40    153.23 o
  -3   4   2     2555.33     2599.95    162.61 o
   3  -4  -1      436.88      432.49     67.89 o
  -3   4   1      436.88      372.09     51.03 o
  -3   4   1      436.88      430.96     61.40 o
  -3   4   1      436.88      476.84     69.15 o
   3  -4   0      176.38      191.98     44.11 o
  -3   4   0      176.38      223.90     46.92 o
  -3   4   0      176.38      206.41     43.32 o
  -3   4   0      176.38      230.27     56.06 o
   3  -4   1      505.28      565.36     74.74 o
  -3   4  -1      505.28      505.55     66.48 o
  -3   4  -1      505.28      586.12     67.45 o
  -3   4  -1      505.28      440.85     66.90 o
  -3   4  -2     1163.43     1240.02     98.93 o
  -3   4  -2     1163.43     1211.06     97.12 o
   3  -4   2     1163.43     1169.76    108.54 o
  -3   4  -2     1163.43     1215.79    111.72 o
  -3   4  -3      803.05      770.33     83.78 o
  -3   4  -3      803.05      631.09     74.04 o
   3  -4   3      803.05      738.85     93.73 o
  -3   4  -3      803.05      788.56     91.92 o
  -3   4  -4     1917.64     1897.49    123.92 o
  -3   4  -4     1917.64     2126.54    132.70 o
   3  -4   4     1917.64     2038.94    144.19 o
  -3   4  -4     1917.64     1995.28    141.78 o
  -3   4  -5      463.88      528.67     70.49 o
   3  -4   5      463.88      494.03     74.52 o
  -3   4  -5      463.88      388.17     60.00 o
  -3   4  -5      463.88      491.61     73.35 o
  -3   4  -6     1283.32     1303.75    108.77 o
  -3   4  -6     1283.32     1249.78    102.10 o
   3  -4   6     1283.32     1173.85    114.91 o
  -3   4  -6     1283.32     1461.34    122.27 o
  -3   4  -7      822.64      824.61     89.55 o
  -3   4  -7      822.64      800.75     84.28 o
   3  -4   7      822.64      718.39     91.89 o
  -3   4  -7      822.64      882.00     96.38 o
  -3   4  -8      713.47      710.44     84.87 o
  -3   4  -8      713.47      659.73     76.69 o
   3  -4   8      713.47      740.06     91.09 o
  -3   4  -8      713.47      736.13     87.42 o
  -3   4  -9      126.96      169.72     48.22 o
   3  -4   9      126.96      141.36     41.77 o
  -3   4  -9      126.96       98.74     32.22 o
   3  -4   9      126.96      157.80     49.31 o
  -3   4  -9      126.96      148.32     40.70 o
  -3   4 -10     3192.57     3173.87    182.08 o
  -3   4 -10     3192.57     2983.56    177.49 o
   3  -4  10     3192.57     2846.84    191.24 o
   3  -4  10     3192.57     3309.86    195.62 o
  -3   4 -10     3192.57     3240.59    181.88 o
  -3   4 -11      134.54      164.27     44.13 o
   3  -4  11      134.54       92.60     41.51 o
  -3   4 -11      134.54      105.81     34.44 o
  -3   4 -11      134.54      150.52     40.91 o
   3  -4  11      134.54      110.33     43.33 o
  -3   4 -11      134.54      148.16     42.45 o
  -3   4 -12      568.99      596.15     79.93 o
   3  -4  12      568.99      556.81     86.44 o
  -3   4 -12      568.99      577.43     83.46 o
  -3   4 -12      568.99      543.22     81.90 o
   3  -4  12      568.99      619.65     94.91 o
  -3   4 -12      568.99      594.62     82.56 o
  -3   4 -13       75.46       81.40     35.55 o
   3  -4  13       75.46       66.00     37.27 o
  -3   4 -13       75.46       16.23     30.78 o
  -3   4 -13       75.46       89.60     28.71 o
   3  -4  13       75.46       52.85     38.30 o
  -3   4 -13       75.46       32.51     26.23 o
  -3   4 -14       12.88       58.38     28.73 o
   3  -4  14       12.88       35.54     38.34 o
  -3   4 -14       12.88       53.94     37.16 o
  -3   4 -14       12.88       56.37     32.63 o
   3  -4  14       12.88       31.59     38.06 o
  -3   4 -14       12.88       11.53     24.34 o
  -3   4 -15      203.71      270.01     59.78 o
   3  -4  15      203.71      235.60     60.88 o
   3  -4  15      203.71      142.15     54.46 o
  -3   4 -15      203.71      185.21     55.20 o
  -3   4 -15      203.71      187.03     56.52 o
   3  -4  16      680.11      646.19     93.49 o
   3  -4  16      680.11      696.66    110.44 o
  -3   4 -16      680.11      678.19     97.10 o
   3  -4  17      344.84      329.68     72.11 o
   3  -4  17      344.84      269.57     73.02 o
  -3   4 -17      344.84      284.05     64.82 o
   3  -4  18      816.92      785.61    104.47 o
   3  -4  18      816.92      797.71    118.61 o
  -3   4 -18      816.92      802.93    111.41 o
   3  -4  19      396.76      375.51     79.05 o
   3  -4  19      396.76      421.56     93.85 o
  -3   4 -19      396.76      417.04     82.57 o
   3  -4  20        1.21       -6.20     35.29 o
   3  -4  20        1.21        8.53     36.27 o
  -3   4 -20        1.21       42.21     34.80 o
   3  -4  21      179.64      125.19     52.00 o
  -3   4 -21      179.64       88.65     50.37 o
   3  -4  22       55.37       33.01     44.09 o
   3  -4  22       55.37       38.26     44.52 o
  -3   4 -22       55.37       72.05     49.74 o
  -3   3  24      654.04      694.66    119.11 o
  -3   3  23       34.79       68.86     53.46 o
  -3   3  23       34.79       20.48     44.47 o
  -3   3  22      164.59      190.36     54.47 o
  -3   3  22      164.59      141.58     44.61 o
  -3   3  21      229.11      332.60     83.47 o
  -3   3  21      229.11      229.30     60.62 o
  -3   3  20      991.73     1089.45    129.14 o
  -3   3  20      991.73     1008.09    130.23 o
  -3   3  19       29.53      -38.84     48.64 o
  -3   3  19       29.53       -6.71     33.83 o
  -3   3  18      642.41      506.38     91.88 o
  -3   3  18      642.41      621.04     92.38 o
  -3   3  17      729.42      760.87     95.89 o
  -3   3  17      729.42      862.51     96.54 o
  -3   3  17      729.42      894.87    114.22 o
  -3   3  16       35.12       16.13     27.72 o
  -3   3  16       35.12       45.98     29.97 o
  -3   3  16       35.12       32.49     43.22 o
  -3   3  15      345.22      392.64     66.75 o
  -3   3  15      345.22      324.33     59.00 o
  -3   3  15      345.22      361.52     72.34 o
  -3   3  14      324.75      339.52     58.06 o
  -3   3  14      324.75      291.05     63.34 o
  -3   3  14      324.75      439.58     66.09 o
  -3   3  13      916.10      895.08     93.08 o
  -3   3  13      916.10      785.92    103.95 o
  -3   3  13      916.10      989.60    100.20 o
  -3   3  12      519.19      468.97     73.77 o
  -3   3  12      519.19      562.58     76.76 o
  -3   3  12      519.19      649.00     87.58 o
  -3   3  11     2734.19     2829.17    163.28 o
  -3   3  11     2734.19     2588.94    166.74 o
  -3   3  11     2734.19     3058.71    172.53 o
   3  -3 -10      103.12       93.83     25.97 o
  -3   3  10      103.12      109.46     29.22 o
  -3   3  10      103.12      104.44     36.35 o
  -3   3  10      103.12      151.19     43.59 o
  -3   3   9     3235.19     3480.51    173.42 o
  -3   3   9     3235.19     3253.02    182.88 o
   3  -3  -9     3235.19     3506.10    161.08 o
  -3   3   9     3235.19     3404.23    184.60 o
  -3   3   8      255.74      260.86     54.96 o
   3  -3  -8      255.74      223.22     43.83 o
  -3   3   8      255.74      289.68     52.04 o
  -3   3   8      255.74      287.47     58.49 o
  -3   3   7      435.54      513.32     70.91 o
   3  -3  -7      435.54      396.02     57.18 o
  -3   3   7      435.54      548.98     75.99 o
  -3   3   7      435.54      494.60     65.27 o
  -3   3   6      251.76      185.40     48.07 o
   3  -3  -6      251.76      373.85     56.90 o
  -3   3   6      251.76      304.71     54.55 o
  -3   3   6      251.76      218.81     46.77 o
  -3   3   5      726.24      733.92     80.14 o
  -3   3   5      726.24      656.86     73.00 o
   3  -3  -5      726.24      745.26     77.92 o
  -3   3   5      726.24      778.65     91.74 o
  -3   3   4      249.80      240.50     58.95 o
   3  -3  -4      249.80      324.30     58.91 o
  -3   3   4      249.80      146.99     46.90 o
  -3   3   4      249.80      127.95     54.18 o
  -3   3   3     4342.86     4568.54    181.22 o
  -3   3   3     4342.86     4471.79    194.82 o
   3  -3  -3     4342.86     4403.17    192.74 o
  -3   3   3     4342.86     4452.65    210.01 o
  -3   3   2       87.67      180.88     70.21 o
   3  -3  -2       87.67      206.79     45.78 o
  -3   3   2       87.67      140.84     48.08 o
  -3   3   2       87.67       61.95     40.28 o
  -3   3   1      695.75      704.79     77.17 o
  -3   3   1      695.75      674.17     70.80 o
   3  -3  -1      695.75      646.96     77.78 o
  -3   3   1      695.75      673.97     81.85 o
  -3   3   0      389.56      400.86     61.93 o
   3  -3   0      389.56      334.73     56.86 o
  -3   3   0      389.56      419.62     58.44 o
  -3   3   0      389.56      395.53     54.96 o
  -3   3  -1       55.36       56.55     29.72 o
   3  -3   1       55.36       49.58     33.06 o
  -3   3  -1       55.36       44.05     32.24 o
  -3   3  -1       55.36       67.66     22.97 o
  -3   3  -2      326.07      302.03     58.52 o
   3  -3   2      326.07      312.54     59.95 o
  -3   3  -2      326.07      343.49     57.20 o
  -3   3  -2      326.07      283.89     45.03 o
  -3   3  -3     2914.56     3090.56    166.72 o
  -3   3  -3     2914.56     2922.92    145.25 o
   3  -3   3     2914.56     3063.22    168.80 o
  -3   3  -3     2914.56     3180.18    177.07 o
  -3   3  -4       60.51       63.50     31.47 o
   3  -3   4       60.51       74.86     30.55 o
  -3   3  -4       60.51      130.31     31.51 o
  -3   3  -4       60.51       38.87     19.84 o
  -3   3  -5       70.82      215.38     55.12 o
   3  -3   5       70.82      104.58     52.68 o
  -3   3  -5       70.82       70.44     32.73 o
  -3   3  -5       70.82      122.41     38.52 o
  -3   3  -6      703.93      642.67     78.27 o
  -3   3  -6      703.93      683.40     71.22 o
   3  -3   6      703.93      768.86     90.95 o
  -3   3  -6      703.93      743.81     87.70 o
  -3   3  -7      860.68      730.51     85.13 o
  -3   3  -7      860.68      689.65     73.53 o
   3  -3   7      860.68      815.13     94.06 o
  -3   3  -7      860.68      754.72     89.35 o
  -3   3  -8      818.91      826.72     93.62 o
  -3   3  -8      818.91      761.43     79.88 o
   3  -3   8      818.91      823.65     96.54 o
  -3   3  -8      818.91      857.76     93.26 o
   3  -3   9      491.17      485.98     72.43 o
  -3   3  -9      491.17      550.08     70.45 o
  -3   3  -9      491.17      466.58     71.53 o
  -3   3  -9      491.17      576.03     96.95 o
  -3   3 -10      413.63      481.17     74.44 o
   3  -3  10      413.63      419.59     69.44 o
  -3   3 -10      413.63      386.71     62.60 o
   3  -3  10      413.63      357.38     74.89 o
  -3   3 -10      413.63      315.03     65.34 o
  -3   3 -11      899.38     1010.31    108.78 o
  -3   3 -11      899.38      966.95     95.71 o
   3  -3  11      899.38      923.12    113.46 o
   3  -3  11      899.38      965.85    107.86 o
  -3   3 -11      899.38     1199.77    109.72 o
  -3   3 -12      532.90      509.20     70.19 o
   3  -3  12      532.90      471.68     75.14 o
  -3   3 -12      532.90      521.48     72.83 o
  -3   3 -12      532.90      520.13     78.22 o
   3  -3  12      532.90      635.58     96.45 o
  -3   3 -13      104.64      136.44     56.40 o
   3  -3  13      104.64       81.43     39.06 o
  -3   3 -13      104.64       85.86     34.50 o
   3  -3  13      104.64       48.31     33.47 o
  -3   3 -13      104.64      115.97     40.39 o
  -3   3 -14      923.76      988.62    113.50 o
  -3   3 -14      923.76      986.46    111.91 o
   3  -3  14      923.76      975.90    121.18 o
   3  -3  14      923.76     1046.72    115.12 o
  -3   3 -14      923.76      974.40     98.12 o
  -3   3 -15       16.32       48.82     30.14 o
   3  -3  15       16.32        6.42     31.09 o
  -3   3 -15       16.32      -57.24     46.45 o
   3  -3  15       16.32        5.74     30.62 o
  -3   3 -15       16.32       19.25     23.11 o
   3  -3  16      313.14      275.10     64.39 o
  -3   3 -16      313.14      357.52     64.45 o
  -3   3 -16      313.14      307.30     71.45 o
   3  -3  16      313.14      270.36     70.41 o
  -3   3 -16      313.14      265.88     63.89 o
   3  -3  17      241.11      239.51     62.62 o
   3  -3  17      241.11      212.87     69.60 o
  -3   3 -17      241.11      251.18     62.78 o
   3  -3  18      558.59      564.43     94.18 o
   3  -3  18      558.59      543.51    101.43 o
  -3   3 -18      558.59      589.52     94.24 o
   3  -3  19      275.29      362.91     77.64 o
   3  -3  19      275.29      241.82     84.94 o
  -3   3 -19      275.29      254.21     67.66 o
  -3   3 -20     1359.39     1426.14    156.25 o
   3  -3  20     1359.39     1432.95    167.45 o
   3  -3  20     1359.39     1321.03    140.11 o
   3  -3  21       27.07       50.39     40.71 o
   3  -3  21       27.07       90.20     51.35 o
  -3   3 -21       27.07       99.75     41.03 o
   3  -3  22      278.49      290.27     77.67 o
   3  -3  22      278.49      209.92     71.77 o
  -3   3 -22      278.49      313.59     77.87 o
   3  -3  23       37.76       78.35     47.38 o
   3  -3  23       37.76       63.39     51.52 o
  -3   3 -23       37.76       51.86     47.94 o
  -3   2  24      345.84      392.83    104.88 o
  -3   2  23        7.50      -34.93     73.13 o
  -3   2  22      890.49      796.15    124.16 o
  -3   2  21      558.09      621.35    121.93 o
  -3   2  20      231.81      117.74     57.23 o
  -3   2  19     1855.12     1664.62    151.60 o
  -3   2  19     1855.12     1655.32    164.37 o
  -3   2  18     1252.07     1433.25    135.77 o
  -3   2  18     1252.07     1147.21    140.84 o
  -3   2  17      132.24       94.97     54.21 o
  -3   2  17      132.24      184.21     47.82 o
  -3   2  16     1796.96     1731.56    140.68 o
  -3   2  16     1796.96     1588.29    149.09 o
  -3   2  16     1796.96     1872.98    134.53 o
  -3   2  15      637.50      582.37     76.05 o
  -3   2  15      637.50      561.22     87.76 o
  -3   2  15      637.50      614.79     79.38 o
  -3   2  14      402.01      415.42     64.69 o
  -3   2  14      402.01      479.65     67.94 o
  -3   2  14      402.01      419.39     73.70 o
  -3   2  13        2.81       31.39     26.39 o
  -3   2  13        2.81        6.45     29.91 o
  -3   2  13        2.81       38.60     28.74 o
  -3   2  12       10.86       25.24     36.54 o
  -3   2  12       10.86       32.32     30.10 o
  -3   2  12       10.86        0.27     32.52 o
  -3   2  11      468.54      261.38     81.80 o
  -3   2  11      468.54      503.85     77.45 o
  -3   2  11      468.54      540.91     77.50 o
  -3   2  10     2631.44     2715.64    149.34 o
  -3   2  10     2631.44     2574.47    169.90 o
   3  -2 -10     2631.44     2842.86    134.40 o
  -3   2  10     2631.44     2575.60    154.52 o
   3  -2  -9        9.92       26.55     22.57 o
  -3   2   9        9.92       48.91     31.53 o
  -3   2   9        9.92       22.14     24.45 o
  -3   2   9        9.92       20.71     29.82 o
  -3   2   8     1216.10     1223.54     96.68 o
  -3   2   8     1216.10     1285.05    115.74 o
   3  -2  -8     1216.10     1284.99     94.76 o
  -3   2   8     1216.10     1316.48    113.37 o
  -3   2   7       11.85       60.66     33.67 o
   3  -2  -7       11.85       36.84     23.11 o
  -3   2   7       11.85        5.62     28.33 o
  -3   2   7       11.85       53.44     31.98 o
  -3   2   6      214.11      211.77     48.53 o
   3  -2  -6      214.11      240.46     45.38 o
  -3   2   6      214.11      198.95     51.99 o
  -3   2   6      214.11      212.26     43.39 o
  -3   2   5      319.11      344.49     57.47 o
   3  -2  -5      319.11      300.85     47.89 o
  -3   2   5      319.11      266.86     54.97 o
  -3   2   5      319.11      315.01     45.56 o
  -3   2   4     3298.37     3117.16    143.35 o
  -3   2   4     3298.37     3395.28    179.07 o
   3  -2  -4     3298.37     3314.96    159.16 o
  -3   2   4     3298.37     3156.41    174.72 o
  -3   2   3      391.96      531.98     75.03 o
  -3   2   3      391.96      473.53     57.29 o
   3  -2  -3      391.96      565.20     69.12 o
  -3   2   3      391.96      558.18     77.01 o
  -3   2   2     1946.28     1761.62    103.56 o
  -3   2   2     1946.28     1786.83    127.01 o
   3  -2  -2     1946.28     1892.49    123.10 o
  -3   2   2     1946.28     2040.07    138.35 o
  -3   2   1      588.10      561.58     74.25 o
   3  -2  -1      588.10      553.31     68.36 o
  -3   2   1      588.10      572.99     57.94 o
  -3   2   1      588.10      514.64     67.65 o
  -3   2   0       19.85       38.00     23.60 o
   3  -2   0       19.85       57.46     27.40 o
  -3   2   0       19.85       38.65     18.41 o
  -3   2   0       19.85       31.82     28.67 o
  -3   2  -1     1016.20     1011.42     91.36 o
  -3   2  -1     1016.20     1142.09     80.31 o
   3  -2   1     1016.20     1050.46     96.29 o
  -3   2  -1     1016.20     1012.48     97.47 o
  -3   2  -2      627.61      569.67     55.67 o
  -3   2  -2      627.61      565.71     67.96 o
   3  -2   2      627.61      634.58     76.24 o
  -3   2  -2      627.61      651.15     96.52 o
  -3   2  -3      320.70      294.82     51.60 o
   3  -2   3      320.70      290.53     55.39 o
  -3   2  -3      320.70      341.43     61.61 o
  -3   2  -3      320.70      268.20     42.70 o
  -3   2  -4     2397.77     2605.17    153.95 o
  -3   2  -4     2397.77     2641.64    124.15 o
   3  -2   4     2397.77     2708.98    157.86 o
  -3   2  -4     2397.77     2714.03    160.60 o
  -3   2  -5        8.85       -4.60     23.63 o
   3  -2   5        8.85        8.88     22.99 o
  -3   2  -5        8.85       31.18     32.34 o
  -3   2  -5        8.85        8.58     18.20 o
  -3   2  -6     2038.28     2142.58    141.69 o
  -3   2  -6     2038.28     2057.77    116.40 o
   3  -2   6     2038.28     2087.92    138.79 o
  -3   2  -6     2038.28     2059.49    142.20 o
  -3   2  -7     3844.86     3883.35    193.42 o
  -3   2  -7     3844.86     3821.58    157.33 o
   3  -2   7     3844.86     3791.71    191.40 o
  -3   2  -7     3844.86     3901.89    192.14 o
  -3   2  -8       21.09        1.52     24.20 o
  -3   2  -8       21.09       18.25     25.41 o
   3  -2   8       21.09       36.49     22.74 o
  -3   2  -8       21.09       95.91     30.67 o
  -3   2  -9      350.91      340.01     61.27 o
   3  -2   9      350.91      323.16     62.97 o
  -3   2  -9      350.91      411.93     56.72 o
  -3   2  -9      350.91      306.05     55.02 o
  -3   2 -10     1783.66     1635.71    133.71 o
  -3   2 -10     1783.66     1771.66    117.94 o
   3  -2  10     1783.66     1826.88    153.83 o
   3  -2  10     1783.66     1753.59    138.28 o
  -3   2 -10     1783.66     1770.89    131.01 o
  -3   2 -11      167.79      293.99     57.06 o
   3  -2  11      167.79      260.10     57.11 o
   3  -2  11      167.79      221.21     56.38 o
  -3   2 -11      167.79      275.46     61.11 o
   3  -2  12       11.17       33.10     24.68 o
   3  -2  12       11.17       -1.74     37.29 o
  -3   2 -12       11.17      -10.12     32.91 o
   3  -2  13      756.86      705.13     98.85 o
  -3   2 -13      756.86      627.50     88.87 o
   3  -2  13      756.86      836.93    100.67 o
  -3   2 -13      756.86      819.24     92.73 o
   3  -2  14       65.47       40.77     37.80 o
   3  -2  14       65.47       58.12     36.49 o
  -3   2 -14       65.47       29.66     30.14 o
  -3   2 -14       65.47       35.40     31.82 o
  -3   2 -15     1261.87     1401.47    135.03 o
  -3   2 -15     1261.87     1267.34    131.43 o
   3  -2  15     1261.87     1335.83    136.83 o
   3  -2  15     1261.87     1185.27    120.68 o
  -3   2 -15     1261.87     1358.39    116.45 o
   3  -2  16       79.21      155.45     47.19 o
  -3   2 -16       79.21      130.93     43.41 o
  -3   2 -16       79.21      105.49     51.71 o
   3  -2  16       79.21      136.98     52.89 o
  -3   2 -16       79.21       64.11     35.85 o
   3  -2  17       42.92       38.43     25.64 o
  -3   2 -17       42.92       57.43     42.64 o
   3  -2  17       42.92       14.18     32.66 o
  -3   2 -17       42.92       11.47     28.44 o
   3  -2  18       25.66       11.67     31.97 o
   3  -2  18       25.66       36.73     33.30 o
  -3   2 -18       25.66      -70.38     46.92 o
  -3   2 -18       25.66       23.65     36.45 o
   3  -2  19      591.01      657.22     97.21 o
   3  -2  19      591.01      758.15    120.16 o
  -3   2 -19      591.01      614.26    101.77 o
   3  -2  20       31.23       17.92     28.99 o
   3  -2  20       31.23        6.94     42.13 o
  -3   2 -20       31.23       15.57     40.82 o
   3  -2  21      721.23      690.57     98.14 o
   3  -2  21      721.23      791.25    128.14 o
  -3   2 -21      721.23      757.21    115.26 o
   3  -2  22        6.72      122.78     57.45 o
   3  -2  22        6.72      131.98     71.23 o
  -3   2 -22        6.72       86.23     56.18 o
   3  -2  23       23.97      -70.13     48.89 o
   3  -2  23       23.97       48.86     59.41 o
  -3   2 -23       23.97      -52.57     44.68 o
   3  -2  24       12.93      -21.67     39.85 o
  -3   1  24       46.18       69.57     80.43 o
  -3   1  23     1260.88     1263.17    171.22 o
  -3   1  22        9.94      -31.64     50.60 o
  -3   1  21      388.01      411.42    102.30 o
  -3   1  20       43.82      137.03     67.99 o
  -3   1  19       31.64      -72.63     56.07 o
  -3   1  18      206.85      181.86     70.10 o
  -3   1  17     1155.36     1175.57    136.09 o
  -3   1  16      154.82      190.99     63.41 o
  -3   1  15     1812.88     1775.47    159.51 o
  -3   1  14      273.61      317.40     55.16 o
  -3   1  14      273.61      252.84     59.45 o
  -3   1  13       28.43       34.93     22.01 o
  -3   1  13       28.43        8.76     34.42 o
  -3   1  12       83.39      271.88     60.27 o
  -3   1  12       83.39       48.44     36.01 o
  -3   1  11     1648.06     1539.91    141.22 o
  -3   1  11     1648.06     1717.75    128.31 o
  -3   1  10       76.04       72.06     26.34 o
  -3   1  10       76.04       86.76     53.63 o
  -3   1   9     3902.36     4085.42    213.88 o
   3  -1  -9     3902.36     4272.60    162.59 o
  -3   1   9     3902.36     4094.18    195.24 o
  -3   1   8      661.25      543.14     71.68 o
  -3   1   8      661.25      737.88     91.89 o
   3  -1  -8      661.25      662.75     67.22 o
   3  -1  -7      215.31      245.11     44.31 o
  -3   1   7      215.31      270.77     55.36 o
  -3   1   7      215.31      145.93     49.48 o
  -3   1   6     1941.67     2005.27    145.41 o
   3  -1  -6     1941.67     2052.01    117.34 o
  -3   1   6     1941.67     1925.52    131.45 o
  -3   1   5      741.42      754.29     89.60 o
   3  -1  -5      741.42      710.75     73.00 o
  -3   1   5      741.42      834.56     91.92 o
  -3   1   4      716.45      641.33     89.02 o
   3  -1  -4      716.45      751.67     78.66 o
  -3   1   4      716.45      677.32     88.04 o
  -3   1   3     2118.73     2179.24    145.42 o
   3  -1  -3     2118.73     2197.17    126.58 o
  -3   1   3     2118.73     2071.06    139.30 o
  -3   1   2      167.35      282.16     59.89 o
   3  -1  -2      167.35      159.30     54.70 o
  -3   1   2      167.35      198.48     55.79 o
  -3   1   1      575.46      586.29     73.92 o
  -3   1   1      575.46      565.18     74.86 o
   3  -1  -1      575.46      540.89     66.59 o
  -3   1   0     2488.74     2538.57    149.95 o
   3  -1   0     2488.74     2552.88    144.36 o
  -3   1   0     2488.74     2553.54    152.90 o
  -3   1  -1      278.17      273.30     53.62 o
   3  -1   1      278.17      276.16     51.86 o
  -3   1  -1      278.17      260.53     54.77 o
  -3   1  -2     1158.41     1058.88     94.97 o
   3  -1   2     1158.41     1016.42     94.99 o
  -3   1  -2     1158.41     1121.45    100.74 o
  -3   1  -3      656.32      572.72     75.48 o
   3  -1   3      656.32      634.34     79.30 o
  -3   1  -3      656.32      630.13     80.78 o
  -3   1  -4       27.55       24.81     24.49 o
   3  -1   4       27.55       30.54     27.66 o
  -3   1  -4       27.55       31.29     28.17 o
  -3   1  -5      276.55      392.83     75.48 o
   3  -1   5      276.55      547.37     85.58 o
  -3   1  -5      276.55      435.10     88.81 o
  -3   1  -6     1256.66     1315.28    110.05 o
   3  -1   6     1256.66     1224.14    106.93 o
  -3   1  -6     1256.66     1230.19    106.07 o
  -3   1  -7     1064.54     1148.45    108.27 o
   3  -1   7     1064.54     1042.03     99.23 o
  -3   1  -7     1064.54      988.74     98.02 o
  -3   1  -8     4618.26     4640.54    220.42 o
   3  -1   8     4618.26     4623.65    210.29 o
  -3   1  -8     4618.26     4816.09    208.99 o
  -3   1  -9      948.80     1057.87    108.46 o
   3  -1   9      948.80      967.40     99.19 o
  -3   1  -9      948.80      912.79     93.69 o
  -3   1 -10      219.50      241.55     50.52 o
   3  -1  10      219.50      103.46     58.21 o
  -3   1 -10      219.50       61.22     54.61 o
  -3   1 -11       60.98       36.77     23.64 o
   3  -1  11       60.98       51.66     28.74 o
   3  -1  11       60.98       66.60     27.81 o
  -3   1 -11       60.98       73.62     37.31 o
  -3   1 -12     1259.34     1277.82    119.92 o
   3  -1  12     1259.34     1474.90    143.31 o
   3  -1  12     1259.34     1200.61    119.03 o
  -3   1 -12     1259.34     1423.24    117.53 o
   3  -1  13        0.01       10.37     24.24 o
  -3   1 -13        0.01       -1.63     21.89 o
   3  -1  13        0.01        5.60     27.03 o
  -3   1 -13        0.01       10.52     34.52 o
  -3   1 -14     2639.79     2745.67    185.31 o
   3  -1  14     2639.79     2869.40    202.51 o
   3  -1  14     2639.79     2515.11    168.38 o
  -3   1 -14     2639.79     2832.56    162.47 o
   3  -1  15        9.18       19.59     25.54 o
  -3   1 -15        9.18       57.34     44.40 o
   3  -1  15        9.18       53.47     41.30 o
   3  -1  16      401.05      368.96     75.31 o
  -3   1 -16      401.05      329.61     67.20 o
   3  -1  16      401.05      304.28     69.68 o
   3  -1  17      292.56      339.71     74.54 o
  -3   1 -17      292.56      282.53     70.13 o
   3  -1  17      292.56      181.21     56.77 o
  -3   1 -17      292.56      215.47     62.52 o
   3  -1  18       53.17       43.63     37.42 o
  -3   1 -18       53.17       96.36     40.41 o
   3  -1  18       53.17       81.61     43.33 o
  -3   1 -18       53.17       26.43     31.36 o
   3  -1  19      119.44      149.88     50.15 o
  -3   1 -19      119.44      112.66     54.26 o
   3  -1  19      119.44      159.12     59.49 o
  -3   1 -19      119.44       68.99     44.54 o
   3  -1  20      609.82      555.06     89.37 o
   3  -1  20      609.82      406.53     92.60 o
  -3   1 -20      609.82      690.91    107.82 o
   3  -1  21      155.23      138.45     51.73 o
   3  -1  21      155.23       84.18     47.37 o
  -3   1 -21      155.23      148.59     52.68 o
   3  -1  22      540.52      585.86     92.14 o
   3  -1  22      540.52      447.08     91.63 o
  -3   1 -22      540.52      439.85     91.23 o
   3  -1  23      337.58      308.42     72.48 o
   3  -1  23      337.58      538.90    113.04 o
  -3   1 -23      337.58      279.20     71.92 o
   3  -1  24      231.63      210.55     70.25 o
   3  -1  24      231.63      108.53     61.74 o
  -3   0  23        8.59      -67.93     54.72 o
  -3   0  22     1824.37     1743.24    200.65 o
  -3   0  21        1.63       18.17     49.44 o
  -3   0  20      111.06       99.66     67.01 o
  -3   0  19      131.33      139.76     67.10 o
  -3   0  18     1467.71     1314.21    153.83 o
  -3   0  17      575.24      561.99    100.81 o
  -3   0  16     1431.49     1362.27    140.43 o
  -3   0  15       39.56      -60.54     46.60 o
  -3   0  14       37.13       36.23     43.76 o
  -3   0  13       11.79      -15.43     47.42 o
  -3   0  12       24.99       22.52     42.27 o
  -3   0  11     1550.60     1240.15    135.02 o
  -3   0  10      853.49      756.40     98.37 o
   3   0  -9        2.46       25.55     17.09 o
  -3   0   9        2.46        5.89     23.73 o
  -3   0   9        2.46       13.73     38.44 o
  -3   0   8      811.76      834.50     98.45 o
   3   0  -8      811.76      721.69     67.09 o
  -3   0   8      811.76      833.96     89.95 o
  -3   0   7     1061.27     1155.13    116.68 o
   3   0  -7     1061.27     1122.81     86.06 o
  -3   0   7     1061.27     1082.62     98.29 o
   3   0  -6       15.39        7.40     17.23 o
  -3   0   6       15.39       28.38     29.01 o
  -3   0   6       15.39       10.83     33.96 o
  -3   0   5     2987.03     3038.03    180.46 o
   3   0  -5     2987.03     3199.19    147.27 o
  -3   0   5     2987.03     3023.82    163.62 o
  -3   0   4      779.20      671.13     99.66 o
   3   0  -4      779.20      802.52     79.61 o
  -3   0   4      779.20      896.14     93.35 o
  -3   0   3       23.25       27.02     28.57 o
  -3   0   3       23.25       15.29     21.55 o
   3   0  -3       23.25        7.74     19.64 o
  -3   0   2      738.59      700.77     92.36 o
   3   0  -2      738.59      878.46     82.71 o
  -3   0   2      738.59      731.24     91.03 o
  -3   0   1     1539.60     1518.40    120.81 o
   3   0  -1     1539.60     1591.87    108.93 o
  -3   0   1     1539.60     1458.51    114.78 o
  -3   0   0      176.67      241.90     54.21 o
   3   0   0      176.67      218.02     43.57 o
  -3   0   0      176.67      242.86     58.66 o
  -3   0  -1     3203.84     3155.85    169.56 o
   3   0   1     3203.84     3334.25    163.12 o
  -3   0  -1     3203.84     3233.89    171.36 o
  -3   0  -2       12.19        1.43     20.36 o
   3   0   2       12.19        8.90     23.64 o
  -3   0  -2       12.19       -8.92     30.97 o
  -3   0  -3      349.98      288.96     58.67 o
   3   0   3      349.98      292.61     57.33 o
  -3   0  -3      349.98      289.76     57.08 o
  -3   0  -4      382.27      581.28     74.12 o
  -3   0  -4      382.27      694.41     83.76 o
   3   0   4      382.27      631.96     77.18 o
  -3   0  -5      486.43      595.17     85.29 o
   3   0   5      486.43      540.16     76.27 o
  -3   0  -5      486.43      612.06     76.93 o
  -3   0  -6        2.60       24.12     32.82 o
   3   0   6        2.60      -10.80     23.12 o
  -3   0  -6        2.60      -54.46     39.86 o
  -3   0  -7     1748.34     1826.50    135.87 o
   3   0   7     1748.34     1696.11    127.26 o
  -3   0  -7     1748.34     1678.17    125.45 o
  -3   0  -8        0.48       -2.83     25.57 o
   3   0   8        0.48       29.54     31.85 o
  -3   0  -8        0.48       -6.40     25.47 o
  -3   0  -9     2679.96     2807.01    172.65 o
   3   0   9     2679.96     2680.90    163.52 o
  -3   0  -9     2679.96     2823.34    160.80 o
  -3   0 -10      275.55      242.45     61.51 o
   3   0  10      275.55      314.64     58.37 o
  -3   0 -11     1021.19     1289.74    122.64 o
   3   0  11     1021.19     1118.41    125.33 o
   3   0  11     1021.19     1212.55    110.65 o
   3   0  12       16.34        3.91     22.77 o
   3   0  12       16.34       29.94     28.60 o
  -3   0 -12       16.34       20.99     26.57 o
   3   0  13      461.86      511.67     72.95 o
   3   0  13      461.86      505.42     94.06 o
  -3   0 -13      461.86      415.03     72.03 o
   3   0  14       18.39        0.11     25.87 o
   3   0  14       18.39        9.29     31.93 o
  -3   0 -14       18.39       35.10     35.81 o
  -3   0 -15      974.39     1009.03    114.09 o
   3   0  15      974.39     1030.88    124.48 o
   3   0  15      974.39      914.05    103.05 o
   3   0  16      368.96      307.91     60.93 o
  -3   0 -16      368.96      300.63     66.65 o
   3   0  16      368.96      371.80     78.56 o
   3   0  17       85.43       79.77     48.69 o
  -3   0 -17       85.43       65.49     39.42 o
   3   0  17       85.43       11.59     31.59 o
  -3   0 -18     1297.41     1343.88    146.76 o
  -3   0 -18     1297.41     1491.34    153.71 o
   3   0  18     1297.41     1309.36    148.60 o
   3   0  18     1297.41     1454.18    131.31 o
   3   0  19      290.48      251.60     62.67 o
   3   0  19      290.48      375.49     90.36 o
  -3   0 -19      290.48      236.45     59.26 o
  -3   0 -19      290.48      269.30     70.84 o
   3   0  20       59.88       93.29     43.30 o
  -3   0 -20       59.88      162.19     60.46 o
   3   0  20       59.88       54.87     36.23 o
  -3   0 -20       59.88       52.96     41.28 o
   3   0  21      769.70      872.76    130.84 o
   3   0  21      769.70      816.75    104.96 o
  -3   0 -21      769.70      767.28    118.39 o
  -3   0 -21      769.70     1002.46    134.78 o
   3   0  22      110.00       73.33     40.86 o
   3   0  22      110.00       83.26     56.94 o
  -3   0 -22      110.00      126.31     55.52 o
   3   0  23      168.80       86.70     45.97 o
  -3   0 -23      168.80      130.23     52.40 o
   3   0  24      616.06      506.13     85.69 o
   3   0  24      616.06      646.80    119.13 o
  -3   0 -24      616.06      666.00    115.41 o
   3   0  25       34.70      123.99     53.40 o
  -3  -1  23     1351.01     1094.62    166.38 o
  -3  -1  22        4.95       17.02     67.60 o
  -3  -1  21      621.95      800.19    131.63 o
  -3  -1  20      749.53      712.83    120.78 o
  -3  -1  19       11.17      -90.97     60.65 o
  -3  -1  18      792.00      905.18    126.77 o
  -3  -1  17      620.16      690.32    112.55 o
  -3  -1  16       94.05       95.34     69.35 o
  -3  -1  15      981.51      904.19    119.78 o
  -3  -1  14     1083.49     1164.34    131.71 o
  -3  -1  13     1503.58     1576.81    145.82 o
  -3  -1  12     4958.98     4780.28    255.53 o
  -3  -1  11     1119.91     1131.42    127.70 o
  -3  -1  10      205.90      159.45     54.99 o
  -3  -1   9      800.82      999.72    129.90 o
   3   1  -9      800.82     1017.69     92.93 o
  -3  -1   8     1147.84     1064.33    113.12 o
   3   1  -8     1147.84     1171.81     84.99 o
   3   1  -7       20.01       14.56     13.91 o
  -3  -1   7       20.01      -26.51     40.45 o
  -3  -1   6     3363.44     3568.32    205.70 o
   3   1  -6     3363.44     3623.70    152.67 o
   3   1  -5        2.19       39.14     44.02 o
  -3  -1   5        2.19      -92.48     61.66 o
  -3  -1   4     2335.95     2349.02    158.83 o
   3   1  -4     2335.95     2418.77    131.02 o
   3   1  -3      158.01      191.99     43.09 o
  -3  -1   3      158.01      130.63     41.02 o
  -3  -1   2     1946.21     2028.66    144.22 o
   3   1  -2     1946.21     2085.39    127.35 o
   3   1  -1      145.23      126.48     33.42 o
  -3  -1   1      145.23      132.77     51.46 o
  -3  -1   0     1497.20     1502.09    122.04 o
   3   1   0     1497.20     1509.58    108.97 o
   3   1   1       32.92       31.30     19.65 o
  -3  -1  -1       32.92      103.53     39.78 o
  -3  -1  -2     1195.17     1149.16    106.92 o
   3   1   2     1195.17     1155.51     96.63 o
   3   1   3       49.77       38.94     26.92 o
  -3  -1  -3       49.77       52.09     33.98 o
   3   1   4        2.35      -16.22     30.57 o
  -3  -1  -4        2.35      -21.15     32.24 o
   3   1   5       85.09      108.91     35.78 o
  -3  -1  -5       85.09      135.29     44.82 o
  -3  -1  -6      888.87      803.98     92.55 o
[truncated: 90,459 more chars]
